# Supplementary material for: RNA is required for the integrity of multiple nuclear and cytoplasmic membrane‐less RNP granules
Source: EMBO J. 2022 Mar 31;41(9):e110137. doi: 10.15252/embj.2021110137 (PMC9058542; doi:10.15252/embj.2021110137)
Supplement: Supplementary file 2 — Source Data for Expanded View [file EMBJ-41-e110137-s007.zip]

Archive with 101 entries (56 files):
- EMBOJ-2021-110137_Source_Data_EVfigures/
- EMBOJ-2021-110137_Source_Data_EVfigures/.DS_Store
- EMBOJ-2021-110137_Source_Data_EVfigures/EMBOJ-2021-110137_SourceDataforFigEV1/
- EMBOJ-2021-110137_Source_Data_EVfigures/EMBOJ-2021-110137_SourceDataforFigEV1/.DS_Store
- EMBOJ-2021-110137_Source_Data_EVfigures/EMBOJ-2021-110137_SourceDataforFigEV1/FigEV1A/
- EMBOJ-2021-110137_Source_Data_EVfigures/EMBOJ-2021-110137_SourceDataforFigEV1/FigEV1A/FigEV1A_RNaseL_western_chemiluminescence.tif
- EMBOJ-2021-110137_Source_Data_EVfigures/EMBOJ-2021-110137_SourceDataforFigEV1/FigEV1A/FigEV1A_RNaseL_western_laneinformation.pdf
- EMBOJ-2021-110137_Source_Data_EVfigures/EMBOJ-2021-110137_SourceDataforFigEV1/FigEV1A/FigEV1A_RNaseL_western_membran.tif
- EMBOJ-2021-110137_Source_Data_EVfigures/EMBOJ-2021-110137_SourceDataforFigEV1/FigEV1D/
- EMBOJ-2021-110137_Source_Data_EVfigures/EMBOJ-2021-110137_SourceDataforFigEV1/FigEV1D/FigEV1D_Dcp1foci_count.xlsx
- EMBOJ-2021-110137_Source_Data_EVfigures/EMBOJ-2021-110137_SourceDataforFigEV1/FigEV1E/
- EMBOJ-2021-110137_Source_Data_EVfigures/EMBOJ-2021-110137_SourceDataforFigEV1/FigEV1E/FigEV1E_Dcp1foci_averagevolume.xlsx
- EMBOJ-2021-110137_Source_Data_EVfigures/EMBOJ-2021-110137_SourceDataforFigEV2/
- EMBOJ-2021-110137_Source_Data_EVfigures/EMBOJ-2021-110137_SourceDataforFigEV2/.DS_Store
- EMBOJ-2021-110137_Source_Data_EVfigures/EMBOJ-2021-110137_SourceDataforFigEV2/FigEV2B/
- EMBOJ-2021-110137_Source_Data_EVfigures/EMBOJ-2021-110137_SourceDataforFigEV2/FigEV2B/.DS_Store
- EMBOJ-2021-110137_Source_Data_EVfigures/EMBOJ-2021-110137_SourceDataforFigEV2/FigEV2B/FigEV2B_tubulin_averagevolume.xlsx
- EMBOJ-2021-110137_Source_Data_EVfigures/EMBOJ-2021-110137_SourceDataforFigEV2/FigEV2C/
- EMBOJ-2021-110137_Source_Data_EVfigures/EMBOJ-2021-110137_SourceDataforFigEV2/FigEV2C/FigEV2C_keratin_averagevolume.xlsx
- EMBOJ-2021-110137_Source_Data_EVfigures/EMBOJ-2021-110137_SourceDataforFigEV2/FigEV2F/
- EMBOJ-2021-110137_Source_Data_EVfigures/EMBOJ-2021-110137_SourceDataforFigEV2/FigEV2F/FigEV2F_PMLfoci_count.xlsx
- EMBOJ-2021-110137_Source_Data_EVfigures/EMBOJ-2021-110137_SourceDataforFigEV2/FigEV2G/
- EMBOJ-2021-110137_Source_Data_EVfigures/EMBOJ-2021-110137_SourceDataforFigEV2/FigEV2G/FigEV2G_PMLfoci_averagevolume.xlsx
- EMBOJ-2021-110137_Source_Data_EVfigures/EMBOJ-2021-110137_SourceDataforFigEV3/
- EMBOJ-2021-110137_Source_Data_EVfigures/EMBOJ-2021-110137_SourceDataforFigEV3/.DS_Store
- EMBOJ-2021-110137_Source_Data_EVfigures/EMBOJ-2021-110137_SourceDataforFigEV3/FigEV3B/
- EMBOJ-2021-110137_Source_Data_EVfigures/EMBOJ-2021-110137_SourceDataforFigEV3/FigEV3B/FigEV3B_ETS1foci_averagevolume.xlsx
- EMBOJ-2021-110137_Source_Data_EVfigures/EMBOJ-2021-110137_SourceDataforFigEV3/FigEV3C/
- EMBOJ-2021-110137_Source_Data_EVfigures/EMBOJ-2021-110137_SourceDataforFigEV3/FigEV3C/FigEV3C_NPM1_distribution.xlsx
- EMBOJ-2021-110137_Source_Data_EVfigures/EMBOJ-2021-110137_SourceDataforFigEV3/FigEV3E/
- EMBOJ-2021-110137_Source_Data_EVfigures/EMBOJ-2021-110137_SourceDataforFigEV3/FigEV3E/FigEV3E_ETS1foci_averagevolume.xlsx
- EMBOJ-2021-110137_Source_Data_EVfigures/EMBOJ-2021-110137_SourceDataforFigEV3/FigEV3F/
- EMBOJ-2021-110137_Source_Data_EVfigures/EMBOJ-2021-110137_SourceDataforFigEV3/FigEV3F/FigEV3F_FBLfoci_averagevolume.xlsx
- EMBOJ-2021-110137_Source_Data_EVfigures/EMBOJ-2021-110137_SourceDataforFigEV3/FigEV3G/
- EMBOJ-2021-110137_Source_Data_EVfigures/EMBOJ-2021-110137_SourceDataforFigEV3/FigEV3G/FigEV3G_SRRM2foci_count.xlsx
- EMBOJ-2021-110137_Source_Data_EVfigures/EMBOJ-2021-110137_SourceDataforFigEV3/FigEV3H/
- EMBOJ-2021-110137_Source_Data_EVfigures/EMBOJ-2021-110137_SourceDataforFigEV3/FigEV3H/FigEV3H_SRRM2foci_totalvolume.xlsx
- EMBOJ-2021-110137_Source_Data_EVfigures/EMBOJ-2021-110137_SourceDataforFigEV3/FigEV3J/
- EMBOJ-2021-110137_Source_Data_EVfigures/EMBOJ-2021-110137_SourceDataforFigEV3/FigEV3J/FIgEV3J_SRRM2_partitioncoefficient.xlsx
- EMBOJ-2021-110137_Source_Data_EVfigures/EMBOJ-2021-110137_SourceDataforFigEV3/FigEV3J/FigEV3_JK_partitioncoeff_plotprofiles.pdf
- EMBOJ-2021-110137_Source_Data_EVfigures/EMBOJ-2021-110137_SourceDataforFigEV3/FigEV3K/
- EMBOJ-2021-110137_Source_Data_EVfigures/EMBOJ-2021-110137_SourceDataforFigEV3/FigEV3K/FigEV3K_SON_partitioncoefficient.xlsx
- EMBOJ-2021-110137_Source_Data_EVfigures/EMBOJ-2021-110137_SourceDataforFigEV3/FigEV3K/FigEV3_JK_partitioncoeff_plotprofiles.pdf
- EMBOJ-2021-110137_Source_Data_EVfigures/EMBOJ-2021-110137_SourceDataforFigEV5/
- EMBOJ-2021-110137_Source_Data_EVfigures/EMBOJ-2021-110137_SourceDataforFigEV5/.DS_Store
- EMBOJ-2021-110137_Source_Data_EVfigures/EMBOJ-2021-110137_SourceDataforFigEV5/FigEV5B/
- EMBOJ-2021-110137_Source_Data_EVfigures/EMBOJ-2021-110137_SourceDataforFigEV5/FigEV5B/FigEV5B_MED1foci_count.xlsx
- EMBOJ-2021-110137_Source_Data_EVfigures/EMBOJ-2021-110137_SourceDataforFigEV5/FigEV5C/
- EMBOJ-2021-110137_Source_Data_EVfigures/EMBOJ-2021-110137_SourceDataforFigEV5/FigEV5C/FigEV5C_MED1foci_averagevolume.xlsx
- __MACOSX/
- __MACOSX/EMBOJ-2021-110137_Source_Data_EVfigures/
- __MACOSX/EMBOJ-2021-110137_Source_Data_EVfigures/._.DS_Store
- __MACOSX/EMBOJ-2021-110137_Source_Data_EVfigures/._EMBOJ-2021-110137_SourceDataforFigEV1
- __MACOSX/EMBOJ-2021-110137_Source_Data_EVfigures/._EMBOJ-2021-110137_SourceDataforFigEV5
- __MACOSX/EMBOJ-2021-110137_Source_Data_EVfigures/EMBOJ-2021-110137_SourceDataforFigEV1/
- __MACOSX/EMBOJ-2021-110137_Source_Data_EVfigures/EMBOJ-2021-110137_SourceDataforFigEV1/._.DS_Store
- __MACOSX/EMBOJ-2021-110137_Source_Data_EVfigures/EMBOJ-2021-110137_SourceDataforFigEV1/FigEV1A/
- __MACOSX/EMBOJ-2021-110137_Source_Data_EVfigures/EMBOJ-2021-110137_SourceDataforFigEV1/FigEV1A/._FigEV1A_RNaseL_western_chemiluminescence.tif
- __MACOSX/EMBOJ-2021-110137_Source_Data_EVfigures/EMBOJ-2021-110137_SourceDataforFigEV1/FigEV1A/._FigEV1A_RNaseL_western_laneinformation.pdf
- __MACOSX/EMBOJ-2021-110137_Source_Data_EVfigures/EMBOJ-2021-110137_SourceDataforFigEV1/FigEV1A/._FigEV1A_RNaseL_western_membran.tif
- __MACOSX/EMBOJ-2021-110137_Source_Data_EVfigures/EMBOJ-2021-110137_SourceDataforFigEV1/FigEV1D/
- __MACOSX/EMBOJ-2021-110137_Source_Data_EVfigures/EMBOJ-2021-110137_SourceDataforFigEV1/FigEV1D/._FigEV1D_Dcp1foci_count.xlsx
- __MACOSX/EMBOJ-2021-110137_Source_Data_EVfigures/EMBOJ-2021-110137_SourceDataforFigEV1/FigEV1E/
- __MACOSX/EMBOJ-2021-110137_Source_Data_EVfigures/EMBOJ-2021-110137_SourceDataforFigEV1/FigEV1E/._FigEV1E_Dcp1foci_averagevolume.xlsx
- __MACOSX/EMBOJ-2021-110137_Source_Data_EVfigures/EMBOJ-2021-110137_SourceDataforFigEV2/
- __MACOSX/EMBOJ-2021-110137_Source_Data_EVfigures/EMBOJ-2021-110137_SourceDataforFigEV2/._.DS_Store
- __MACOSX/EMBOJ-2021-110137_Source_Data_EVfigures/EMBOJ-2021-110137_SourceDataforFigEV2/FigEV2B/
- __MACOSX/EMBOJ-2021-110137_Source_Data_EVfigures/EMBOJ-2021-110137_SourceDataforFigEV2/FigEV2B/._.DS_Store
- __MACOSX/EMBOJ-2021-110137_Source_Data_EVfigures/EMBOJ-2021-110137_SourceDataforFigEV2/FigEV2B/._FigEV2B_tubulin_averagevolume.xlsx
- __MACOSX/EMBOJ-2021-110137_Source_Data_EVfigures/EMBOJ-2021-110137_SourceDataforFigEV2/FigEV2C/
- __MACOSX/EMBOJ-2021-110137_Source_Data_EVfigures/EMBOJ-2021-110137_SourceDataforFigEV2/FigEV2C/._FigEV2C_keratin_averagevolume.xlsx
- __MACOSX/EMBOJ-2021-110137_Source_Data_EVfigures/EMBOJ-2021-110137_SourceDataforFigEV2/FigEV2F/
- __MACOSX/EMBOJ-2021-110137_Source_Data_EVfigures/EMBOJ-2021-110137_SourceDataforFigEV2/FigEV2F/._FigEV2F_PMLfoci_count.xlsx
- __MACOSX/EMBOJ-2021-110137_Source_Data_EVfigures/EMBOJ-2021-110137_SourceDataforFigEV2/FigEV2G/
- __MACOSX/EMBOJ-2021-110137_Source_Data_EVfigures/EMBOJ-2021-110137_SourceDataforFigEV2/FigEV2G/._FigEV2G_PMLfoci_averagevolume.xlsx
- __MACOSX/EMBOJ-2021-110137_Source_Data_EVfigures/EMBOJ-2021-110137_SourceDataforFigEV3/
- __MACOSX/EMBOJ-2021-110137_Source_Data_EVfigures/EMBOJ-2021-110137_SourceDataforFigEV3/._.DS_Store
- __MACOSX/EMBOJ-2021-110137_Source_Data_EVfigures/EMBOJ-2021-110137_SourceDataforFigEV3/FigEV3B/
- __MACOSX/EMBOJ-2021-110137_Source_Data_EVfigures/EMBOJ-2021-110137_SourceDataforFigEV3/FigEV3B/._FigEV3B_ETS1foci_averagevolume.xlsx
- __MACOSX/EMBOJ-2021-110137_Source_Data_EVfigures/EMBOJ-2021-110137_SourceDataforFigEV3/FigEV3C/
- __MACOSX/EMBOJ-2021-110137_Source_Data_EVfigures/EMBOJ-2021-110137_SourceDataforFigEV3/FigEV3C/._FigEV3C_NPM1_distribution.xlsx
- __MACOSX/EMBOJ-2021-110137_Source_Data_EVfigures/EMBOJ-2021-110137_SourceDataforFigEV3/FigEV3E/
- __MACOSX/EMBOJ-2021-110137_Source_Data_EVfigures/EMBOJ-2021-110137_SourceDataforFigEV3/FigEV3E/._FigEV3E_ETS1foci_averagevolume.xlsx
- __MACOSX/EMBOJ-2021-110137_Source_Data_EVfigures/EMBOJ-2021-110137_SourceDataforFigEV3/FigEV3F/
- __MACOSX/EMBOJ-2021-110137_Source_Data_EVfigures/EMBOJ-2021-110137_SourceDataforFigEV3/FigEV3F/._FigEV3F_FBLfoci_averagevolume.xlsx
- __MACOSX/EMBOJ-2021-110137_Source_Data_EVfigures/EMBOJ-2021-110137_SourceDataforFigEV3/FigEV3G/
- __MACOSX/EMBOJ-2021-110137_Source_Data_EVfigures/EMBOJ-2021-110137_SourceDataforFigEV3/FigEV3G/._FigEV3G_SRRM2foci_count.xlsx
- __MACOSX/EMBOJ-2021-110137_Source_Data_EVfigures/EMBOJ-2021-110137_SourceDataforFigEV3/FigEV3H/
- __MACOSX/EMBOJ-2021-110137_Source_Data_EVfigures/EMBOJ-2021-110137_SourceDataforFigEV3/FigEV3H/._FigEV3H_SRRM2foci_totalvolume.xlsx
- __MACOSX/EMBOJ-2021-110137_Source_Data_EVfigures/EMBOJ-2021-110137_SourceDataforFigEV3/FigEV3J/
- __MACOSX/EMBOJ-2021-110137_Source_Data_EVfigures/EMBOJ-2021-110137_SourceDataforFigEV3/FigEV3J/._FIgEV3J_SRRM2_partitioncoefficient.xlsx
- __MACOSX/EMBOJ-2021-110137_Source_Data_EVfigures/EMBOJ-2021-110137_SourceDataforFigEV3/FigEV3J/._FigEV3_JK_partitioncoeff_plotprofiles.pdf
- __MACOSX/EMBOJ-2021-110137_Source_Data_EVfigures/EMBOJ-2021-110137_SourceDataforFigEV3/FigEV3K/
- __MACOSX/EMBOJ-2021-110137_Source_Data_EVfigures/EMBOJ-2021-110137_SourceDataforFigEV3/FigEV3K/._FigEV3K_SON_partitioncoefficient.xlsx
- __MACOSX/EMBOJ-2021-110137_Source_Data_EVfigures/EMBOJ-2021-110137_SourceDataforFigEV3/FigEV3K/._FigEV3_JK_partitioncoeff_plotprofiles.pdf
- __MACOSX/EMBOJ-2021-110137_Source_Data_EVfigures/EMBOJ-2021-110137_SourceDataforFigEV5/
- __MACOSX/EMBOJ-2021-110137_Source_Data_EVfigures/EMBOJ-2021-110137_SourceDataforFigEV5/._.DS_Store
- __MACOSX/EMBOJ-2021-110137_Source_Data_EVfigures/EMBOJ-2021-110137_SourceDataforFigEV5/FigEV5B/
- __MACOSX/EMBOJ-2021-110137_Source_Data_EVfigures/EMBOJ-2021-110137_SourceDataforFigEV5/FigEV5B/._FigEV5B_MED1foci_count.xlsx
- __MACOSX/EMBOJ-2021-110137_Source_Data_EVfigures/EMBOJ-2021-110137_SourceDataforFigEV5/FigEV5C/
- __MACOSX/EMBOJ-2021-110137_Source_Data_EVfigures/EMBOJ-2021-110137_SourceDataforFigEV5/FigEV5C/._FigEV5C_MED1foci_averagevolume.xlsx
