# Supplementary material for: RNA is required for the integrity of multiple nuclear and cytoplasmic membrane‐less RNP granules
Source: EMBO J. 2022 Mar 31;41(9):e110137. doi: 10.15252/embj.2021110137 (PMC9058542; doi:10.15252/embj.2021110137)
Supplement: Supplementary file 2 — Source Data for Expanded View [file EMBJ-41-e110137-s007.zip › EMBOJ-2021-110137_Source_Data_EVfigures/EMBOJ-2021-110137_SourceDataforFigEV1/FigEV1D/FigEV1D_Dcp1foci_count.xlsx]

## Sheet: Sheet1
Dcp1 foci count
For each column, each row indicates the number of Dcp1 foci in an individual cell
Experiment 1					Experiment 2					Experiment 3					Experiment 4
RLWT mock	RLWT PIC	RLKO mock	RLKO PIC		RLWT mock	RLWT PIC	RLKO mock	RLKO PIC		RLWT mock	RLWT PIC	RLKO mock	RLKO PIC		RLWT mock	RLWT PIC	RLKO mock	RLKO PIC
166	37	109	27		51	59	54	23		5	16	30	13		13	13	42	34
164	40	63	52		54	26	42	43		11	11	16	21		1	10	21	39
1	18	92	77		29	26	20	42		9	10	24	16		13	7	24	19
212	37	87	83		53	36	52	50		10	20	21	16		14	11	22	37
42	81	66	104		25	26	31	25		6	18	26	4		13	21	18	12
85	45	63	88		54	12	32	66		35	16	17	3		15	14	27	7
91	56	86	100		45	19	57	43		26	16	32	8		17	16	29
65	18	76	91		40	21	35	40		30	25	48	6		19	10	21
78	107	57	127		48	13	20	31		23	16	22	1		12	13	27
66	49	88	76		58	17	31	16		23	7	30	24		17	32	61
57	41	68	62		45	14	38	21		27	19	12	20		15	8	31
63	43	49	41		37	12	37	18		33	13	10	5		15	2	22
81	66	33	79		64	23	38	14		11	20	18	7		8	10	24
99	108	102	107		25	17	77	27		9	12	27	11		24	14	26
93	65	151	101		77	31	42	59		23	13	7	7		21	6	36
74	55	90	90		70	30	82	13		24	14	39	2		22		4
99	29	42	74		31	13	79	45		1	10	18	21		16		17
65	17	59	85		41	41	56	27		18	23	18	9		25
87	70	67	98		42	45	29	24		5	8	20	8		16
46	43	57	68		27	22	48	45		40	29	44	20		8
90	23	50	67		41	16	35	25		12	16		4		24
47	67	187	66		66	16	30	22		38	23		11		23
54	46	66	82		42	16	39	44		13	6		9		18
66	28	99	43		33	15	61	44		12			16		32
50	29	57	125		57	36	33	41		32			19
97	36	85	105		45	18	65	48		27			12
94	114	64	68		23	32	36	51		10			19
108	110	74	95			18	44	43		17
75	87	80	93			27	56	37		22
126	31	70	66			28		26		24
59	122	94	80			27		22		23
43	21	68	73			22		53		26
	63	92	77			14		24
	56	62	104			71		13
	37	90	133			11
	93	112	141			25
	37	76	69			26
	55	85	90			43
	42
	26
	43
	34
	19
