# Supplementary material for: RNA is required for the integrity of multiple nuclear and cytoplasmic membrane‐less RNP granules
Source: EMBO J. 2022 Mar 31;41(9):e110137. doi: 10.15252/embj.2021110137 (PMC9058542; doi:10.15252/embj.2021110137)
Supplement: Supplementary file 2 — Source Data for Expanded View [file EMBJ-41-e110137-s007.zip › EMBOJ-2021-110137_Source_Data_EVfigures/EMBOJ-2021-110137_SourceDataforFigEV1/FigEV1E/FigEV1E_Dcp1foci_averagevolume.xlsx]

## Sheet: Sheet1
Dcp1 foci average volume
For each column, each row indicates the average volume of all the Dcp1 foci in an individual cell. The average volume was determined by totaling the volumes of all the individual Dcp1 foci in the cell and then dividing the total volume by the number of Dcp1 foci.
Experiment 1					Experiment 2					Experiment 3					Experiment 4
RLWT mock	RLWT PIC	RLKO mock	RLKO PIC		RLWT mock	RLWT PIC	RLKO mock	RLKO PIC		RLWT mock	RLWT PIC	RLKO mock	RLKO PIC		RLWT mock	RLWT PIC	RLKO mock	RLKO PIC
0.0917232	0.228545	0.108226	0.175658		0.28695	0.189171	0.24803	0.150352		0.2656	0.226865	0.170546	0.0527023		0.272077	0.179361	0.185733	0.209722
0.111318	0.166804	0.119872	0.153185		0.176192	0.211016	0.208424	0.0579494		0.181127	0.282308	0.153036	0.202866		0.0393	0.202139	0.178412	0.221486
0.0124	0.256561	0.14624	0.07439		0.213163	0.134178	0.17151	0.163591		0.287019	0.203163	0.132642	0.197838		0.205938	0.335	0.145234	0.215163
0.0901695	0.198327	0.118342	0.0891411		0.150933	0.326608	0.168272	0.0970117		0.2853	0.161599	0.175841	0.163194		0.15316	0.17641	0.113215	0.153472
0.15384	0.107268	0.113892	0.101485		0.192466	0.177383	0.156152	0.133827		0.269533	0.210312	0.21178	0.05845		0.175232	0.152	0.232277	0.185742
0.105467	0.112909	0.143583	0.0872708		0.17013	0.314	0.151757	0.151639		0.177945	0.230988	0.188111	0.0481333		0.20962	0.269689	0.135024	0.299714
0.128789	0.108899	0.127415	0.107071		0.140305	0.234635	0.285614	0.19817		0.193769	0.298849	0.167158	0.181376		0.163034	0.217839	0.236332
0.12389	0.200826	0.112654	0.0886384		0.116251	0.276456	0.155941	0.515593		0.166857	0.228068	0.109731	0.158833		0.141447	0.29737	0.220969
0.0829577	0.0591483	0.130704	0.0954836		0.158786	0.153686	0.136914	0.475862		0.184162	0.220893	0.185982	0.00328		0.206122	0.191438	0.158311
0.134178	0.11969	0.0692928	0.120681		0.154269	0.2187	0.169628	0.271808		0.207151	0.229871	0.179188	0.0843667		0.174147	0.19949	0.184149
0.11751	0.165891	0.0688457	0.176893		0.173709	0.247256	0.162063	0.740386		0.171521	0.174716	0.185983	0.162889		0.158225	0.22875	0.202212
0.070024	0.0838058	0.111419	0.0871198		0.190623	0.173642	0.124794	0.300522		0.155949	0.159169	0.216753	0.3764		0.23956	0.24	0.185018
0.0681011	0.106144	0.178832	0.0715837		0.0913387	0.16034	0.124175	0.130286		0.123668	0.142595	0.181039	0.196811		0.216987	0.33745	0.176984
0.107279	0.0752252	0.124657	0.0769156		0.0857697	0.176239	0.133681	0.148475		0.103637	0.22629	0.173247	0.128464		0.174576	0.208724	0.169052
0.174927	0.144935	0.0895379	0.0882556		0.207237	0.303206	0.114761	0.110281		0.20833	0.249591	0.0791443	0.1877		0.11334	0.3204	0.206462
0.129238	0.134663	0.121767	0.099111		0.128397	0.17679	0.131856	0.0863132		0.215346	0.193009	0.15018	0.173		0.20309		0.169143
0.105478	0.144049	0.13457	0.099915		0.21461	0.162206	0.265701	0.146376		0.0193	0.253394	0.134832	0.165619		0.222463		0.226084
0.136634	0.102036	0.172226	0.100678		0.180818	0.186077	0.161535	0.152256		0.157893	0.180523	0.181042	0.167636		0.191489
0.122866	0.0907405	0.142718	0.100077		0.160595	0.229906	0.226981	0.122719		0.359298	0.293247	0.107221	0.0788112		0.315979
0.150752	0.0754488	0.137099	0.111704		0.169272	0.234276	0.23687	0.0993427		0.17474	0.159561	0.13217	0.133266		0.312387
0.0906478	0.0731752	0.116485	0.134747		0.16236	0.181574	0.170262	0.16124		0.23555	0.150966		0.10055		0.182984
0.172346	0.0789293	0.0953344	0.102255		0.130029	0.258205	0.162255	0.155746		0.172513	0.166308		0.212402		0.234461
0.0985911	0.0759561	0.123683	0.116322		0.167471	0.209104	0.154834	0.146883		0.176594	0.0164017		0.224246		0.201764
0.159385	0.263781	0.0781983	0.0952684		0.164834	0.239667	0.130617	0.150048		0.207928			0.0913906		0.112374
0.106875	0.201425	0.178711	0.10308		0.180931	0.171932	0.169002	0.0903576		0.141391			0.0710632
0.105457	0.161829	0.0914764	0.0840672			0.279712	0.153454	0.111604		0.173967			0.203342
0.135216	0.0783538	0.116779	0.0893296			0.111999	0.178054	0.149613		0.17948			0.0318847
0.115534	0.0610009	0.0800582	0.0771663			0.209821		0.205104		0.154872
0.13528	0.0486301	0.133782	0.0687708			0.153224		0.246152		0.162913
0.136641	0.112361	0.198256	0.127458			0.212207		0.124091		0.194782
0.136228	0.0517579	0.155752	0.123433			0.31017		0.185473		0.184956
0.107503	0.207795	0.142284	0.0636656			0.148646		0.205992		0.171476
	0.119969	0.106039	0.119798			0.382282
	0.107183	0.13696	0.0888696			0.21498
	0.14494	0.149531	0.0766692			0.20009
	0.0784917	0.123742	0.0622725			0.203271
	0.159708	0.119632	0.0646117
	0.225829	0.128774	0.0578198
	0.138207
	0.207426
	0.114334
	0.219892
	0.262455
