# Supplementary material for: RNA is required for the integrity of multiple nuclear and cytoplasmic membrane‐less RNP granules
Source: EMBO J. 2022 Mar 31;41(9):e110137. doi: 10.15252/embj.2021110137 (PMC9058542; doi:10.15252/embj.2021110137)
Supplement: Supplementary file 2 — Source Data for Expanded View [file EMBJ-41-e110137-s007.zip › EMBOJ-2021-110137_Source_Data_EVfigures/EMBOJ-2021-110137_SourceDataforFigEV2/FigEV2B/FigEV2B_tubulin_averagevolume.xlsx]

## Sheet: Sheet1
Average volume of tubulin structures per cell
For each column, each row indicates the average volume of tubulin structures in an individual cell. The average volume was determined by totalling the volume of all the tubulin structures in the cell and dividing the total volume by the number of tubulin structures.
Exp1		Exp2		Exp3		Exp4
WT mock	WT PIC	WT mock	WT PIC	WT mock	WT PIC	WT mock	WT PIC
0.0705171	0.0201722	0.0292702	0.00547412	0.0338681	0.0538484	0.0406955	0.0566206
0.120809	0.467382	0.275197	0.00608749	0.0428581	0.0604549	0.0699482	0.0230936
0.0702422	0.0312637	0.580708	0.00061163	0.219762	0.0794617	0.0896873	0.0305619
0.0713498	0.0186993	0.0464197	0.0105585	0.0282853	0.0541179	0.0608044	0.0765105
0.117519	0.490419	0.0426164	0.0128659	0.0297129	0.0753603	0.0582779	0.0837163
0.177127	0.898039	0.10525	0.0103111	0.0586806	0.0462374	0.0640513	0.0145234
0.0972771	0.0778229	0.10704	0.0149163	0.0595086	0.101173	0.0303695	0.0125733
0.0415187	0.348239	0.0128416	0.00597818	0.0629194	0.0779871	0.0106928	0.0709466
0.0753694	0.0841384	0.442254		0.191124	0.108749	0.0686311
0.220125		0.0148236		0.062722	0.134421	0.0811987
0.554139		0.104185		0.0380266	0.0648023	0.0907371
0.0886526		0.172634				0.0804961
0.0966891		0.0116669
0.152338		0.0971633
0.0520212
0.0267287
0.0310033
