# Supplementary material for: RNA is required for the integrity of multiple nuclear and cytoplasmic membrane‐less RNP granules
Source: EMBO J. 2022 Mar 31;41(9):e110137. doi: 10.15252/embj.2021110137 (PMC9058542; doi:10.15252/embj.2021110137)
Supplement: Supplementary file 2 — Source Data for Expanded View [file EMBJ-41-e110137-s007.zip › EMBOJ-2021-110137_Source_Data_EVfigures/EMBOJ-2021-110137_SourceDataforFigEV2/FigEV2F/FigEV2F_PMLfoci_count.xlsx]

## Sheet: Sheet1
Number of PML foci per nucleus
For each column, each row indicates the number of PML foci in an individual nucleus.
Exp1		Exp2		Exp3
NLS-RL-WT mock	NLS-RL-WT PIC	NLS-RL-WT PIC	NLS-RL-CM PIC	NLS-RL-WT PIC	NLS-RL-CM PIC
4	8	5	10	3	1
3	9	28	24	5	4
3	3	4	17	2	4
3	2	6	15	1	7
11	2	1	16	4	3
3	3	4	24	1	6
2	1	7	11	2	1
4	4	9	5	2	2
9	3	5	16	5	1
5	4	7	7	2	5
		5	4	3	3
		17	11	2	1
		11	6	3	4
		5		13	1
		16		1	4
				6	3
				8	4
				5	3
				5	3
				1	1
				6	4
				4	1
				5	2
				1	5
				10	8
				3	2
				3	3
				5	3
				4	9
				3	1
				2	2
				5	3
				2	1
				1	2
				9	1
				4	3
				2	2
				4	8
				1	3
				7	4
				4	3
				3	2
				5	6
				1	7
				4	4
				4	3
				9	3
				5	4
				1	4
				1	2
				4	3
				4	19
				3	2
				6	10
				2	3
				2	1
				6	1
				6	4
				5	1
				5	1
				9	11
				1	1
				2	3
				7	9
				5	2
				2	4
				5	3
				4	2
				1	2
				2	3
				3	1
					6
					2
					4
					4
					3
					1
					1
