# Supplementary material for: RNA is required for the integrity of multiple nuclear and cytoplasmic membrane‐less RNP granules
Source: EMBO J. 2022 Mar 31;41(9):e110137. doi: 10.15252/embj.2021110137 (PMC9058542; doi:10.15252/embj.2021110137)
Supplement: Supplementary file 2 — Source Data for Expanded View [file EMBJ-41-e110137-s007.zip › EMBOJ-2021-110137_Source_Data_EVfigures/EMBOJ-2021-110137_SourceDataforFigEV2/FigEV2G/FigEV2G_PMLfoci_averagevolume.xlsx]

## Sheet: Sheet1
Average volume of PML foci per nucleus
For each column, each row indicates the average volume of PML foci in an individual cell. The average volume was determined by totalling the volume of all the PML foci in the cell and dividing the total volume by the number of PML foci.
Exp1		Exp2		Exp3
NLS-RL-WT mock	NLS-RL-WT PIC	NLS-RL-WT mock	NLS-RL-WT PIC	NLS-RL-WT mock	NLS-RL-WT PIC
0.2238	0.0842	0.089	0.21322	0.349	0.197
0.2868	0.1083	0.13113	0.106865	0.14768	0.034875
0.2559	0.0741	0.224975	0.3605	0.03465	0.19785
0.2664	0.0779	0.181314	0.0284667	0.0248	0.0838714
0.3174	0.073	0.248575	0.0859	0.24405	0.118767
0.2185	0.2089	0.208029	0.1783	0.0471	0.15606
0.2773	0.2221	0.10407	0.1388	0.0291	0.205
0.2281	0.1161	0.219274	0.101938	0.2355	0.016555
0.4611	0.0471	0.08315	0.256	0.09338	0.00848
0.2306	0.0936	0.2269	0.2568	0.0488	0.08196
		0.17411	0.22524	0.0394233	0.206067
		0.125137	0.162047	0.17665	0.075
		0.177433	0.24702	0.1409	0.07055
		0.11925	0.35984	0.164285	0.0205
		0.215317	0.439394	0.0117	0.231425
				0.133833	0.1943
				0.176695	0.239275
				0.25786	0.0267
				0.143118	0.0187033
				0.067	0.118
				0.240533	0.0686775
				0.1152	0.339
				0.310668	0.0301
				0.0172	0.07256
				0.086699	0.103016
				0.170067	0.2032
				0.113667	0.218
				0.120324	0.111067
				0.108025	0.242294
				0.150633	0.172
				0.1045	0.18035
				0.042324	0.03104
				0.15555	0.0325
				0.0204	0.03765
				0.114572	0.0158
				0.174	0.0669667
				0.287	0.0696
				0.385375	0.134187
				0.199	0.205333
				0.0528286	0.086275
				0.035885	0.0871333
				0.106943	0.22445
				0.1433	0.0598733
				0.04	0.0824
				0.13955	0.0931
				0.1471	0.1893
				0.180544	0.0474
				0.22374	0.082975
				0.0606	0.163025
				0.262	0.305
				0.19435	0.1217
				0.080925	0.143611
				0.0679433	0.221
				0.0537167	0.17408
				0.03595	0.0197
				0.01475	0.05
				0.1268	0.165
				0.108745	0.396675
				0.36616	0.0173
				0.19438	0.157
				0.207956	0.0211845
				0.111	0.249
				0.09845	0.0652
				0.0857986	0.06637
				0.23344	0.03912
				0.342	0.127062
				0.16524	0.0852767
				0.074675	0.08205
				0.012	0.021135
				0.2005	0.211167
				0.153267	0.213
					0.018165
					0.0181
					0.2605
					0.16255
					0.191577
					0.0522
					0.0119
