# Supplementary material for: RNA is required for the integrity of multiple nuclear and cytoplasmic membrane‐less RNP granules
Source: EMBO J. 2022 Mar 31;41(9):e110137. doi: 10.15252/embj.2021110137 (PMC9058542; doi:10.15252/embj.2021110137)
Supplement: Supplementary file 2 — Source Data for Expanded View [file EMBJ-41-e110137-s007.zip › EMBOJ-2021-110137_Source_Data_EVfigures/EMBOJ-2021-110137_SourceDataforFigEV3/FigEV3B/FigEV3B_ETS1foci_averagevolume.xlsx]

## Sheet: Sheet1
Average volume of ETS1 foci
For each column, each row indicates the average volume of ETS1 foci in an individual cell. The average volume was determined by totalling the volume of all the ETS1foci in the cell and dividing the total volume by the number of ETS1 foci.
mock	PIC
13.49	3.463
12.684	1.80084
8.17	0.65485
6.2	10.22
33.2	3.85
7.92	6.44
10.495	6.23755
14.155	8.99333
3.74827	5.13
15.755	12.97
9.31333	3.77413
4.4446	7.875
7.65667	15.7
9.29333	3.96075
12.94	6.27
4.27283	6.12
9.64367	0.00244
14.7	0
9.02492	2.04634
8.295	0.976
4.82333	4.395
	9.05
	7.40792
	4.4985
	3.89333
	15.6
	0.603387
	5.70333
