# Supplementary material for: RNA is required for the integrity of multiple nuclear and cytoplasmic membrane‐less RNP granules
Source: EMBO J. 2022 Mar 31;41(9):e110137. doi: 10.15252/embj.2021110137 (PMC9058542; doi:10.15252/embj.2021110137)
Supplement: Supplementary file 2 — Source Data for Expanded View [file EMBJ-41-e110137-s007.zip › EMBOJ-2021-110137_Source_Data_EVfigures/EMBOJ-2021-110137_SourceDataforFigEV3/FigEV3C/FigEV3C_NPM1_distribution.xlsx]

## Sheet: Sheet1
NPM1 distribution in nuclei of mock treated cells						NPM1 distribution nuclei of PIC treated cells with ETS1 foci with average volume less than the median value seen in mock treated cells (9.3mm^3)
	Granular component	Dispersed	Total				Granular component	Dispersed	Total
#nuclei	16	2	18			#nuclei	16	8	24
