# Supplementary material for: RNA is required for the integrity of multiple nuclear and cytoplasmic membrane‐less RNP granules
Source: EMBO J. 2022 Mar 31;41(9):e110137. doi: 10.15252/embj.2021110137 (PMC9058542; doi:10.15252/embj.2021110137)
Supplement: Supplementary file 2 — Source Data for Expanded View [file EMBJ-41-e110137-s007.zip › EMBOJ-2021-110137_Source_Data_EVfigures/EMBOJ-2021-110137_SourceDataforFigEV3/FigEV3E/FigEV3E_ETS1foci_averagevolume.xlsx]

## Sheet: Sheet1
Average volume of ETS1 foci
For each column, each row indicates the average volume of ETS1 foci in an individual cell. The average volume was determined by totalling the volume of all the ETS1foci in the cell and dividing the total volume by the number of ETS1 foci.
mock	PIC
3.78043	6.5775
4.714	18.35
5.4465	5.591
5.46533	9.67333
5.10333	21.9
12.0567	0.5575
14.8733	3.91248
2.87226	16.3
13.06	7.95
11.0633	7.583
14.5167	35
17.7	6.83
23.435	6.04137
41.4	14.5901
45.1	4.95082
50.7	11.6371
7.22167	0.834092
13.9	1.45975
10.36	19
15.3336	3.7576
9.25767	3.89967
11.355	3.74697
4.22846	0.24277
11.811	1.65606
42.6	11.35
15.365	1.199
2.85363	1.60829
12.89	4.77
14.2	3.7852
24.63
22.6925
8.805
10.4077
