# Supplementary material for: RNA is required for the integrity of multiple nuclear and cytoplasmic membrane‐less RNP granules
Source: EMBO J. 2022 Mar 31;41(9):e110137. doi: 10.15252/embj.2021110137 (PMC9058542; doi:10.15252/embj.2021110137)
Supplement: Supplementary file 2 — Source Data for Expanded View [file EMBJ-41-e110137-s007.zip › EMBOJ-2021-110137_Source_Data_EVfigures/EMBOJ-2021-110137_SourceDataforFigEV3/FigEV3F/FigEV3F_FBLfoci_averagevolume.xlsx]

## Sheet: Sheet1
Average volume of fibrillarin foci in nuclei of mock treated cells and in nuclei of PIC treated cells with an average volume of ETS1 foci that was lower than the median value observed in the mock treated cells (12mm^3)
For each column, each row indicates the average volume of FBL foci in an individual cell. The average volume was determined by totalling the volume of all the FBL foci in the cell and dividing the total volume by the number of FBL foci.
mock	PIC
31.7137	0.88497
1.48342	2.60118
5.17157	0.828649
4.22846	1.08
3.29787	1.22884
15.335	0.397632
6.63188	0.164807
3.42572	0.998051
3.84122	3.18283
4.88139	0.554217
9.25767	0.151342
10.36	0.975625
23.585	0.417897
11.625	7.5964
11.355	4.6615
11.811	15.3359
5.74145	4.2328
3.45795	5.02853
11.5907	9.34837
12.135	6.01797
7.37429	5.70675
3.79507	5.73167
13.8768	12.0204
15.3336
3.74296
13.3382
2.62032
3.42656
8.42751
7.07538
2.31522
1.9954
9.15729
