# Supplementary material for: RNA is required for the integrity of multiple nuclear and cytoplasmic membrane‐less RNP granules
Source: EMBO J. 2022 Mar 31;41(9):e110137. doi: 10.15252/embj.2021110137 (PMC9058542; doi:10.15252/embj.2021110137)
Supplement: Supplementary file 2 — Source Data for Expanded View [file EMBJ-41-e110137-s007.zip › EMBOJ-2021-110137_Source_Data_EVfigures/EMBOJ-2021-110137_SourceDataforFigEV3/FigEV3G/FigEV3G_SRRM2foci_count.xlsx]

## Sheet: Sheet1
Number of SRRM2 foci
For each column, each row indicates the number of SRRM2 foci in an individual nucleus
mock	PIC
36	17
24	7
26	10
38	18
27	16
26	5
27	5
25	16
22	8
32	16
19	3
16	6
39	6
37	7
37	11
37	16
38	17
15	14
24	21
38	16
29	12
16	18
41	24
29	27
19	10
27	15
22	13
22	27
22	12
25	6
36	21
20	21
28	21
31	10
38	27
34	15
43	8
39	7
42	22
41	7
25	5
49	23
29	15
24	9
31	24
25	17
8	15
35	11
53	6
26	33
27	18
	11
	5
	6
	25
	17
