# Supplementary material for: RNA is required for the integrity of multiple nuclear and cytoplasmic membrane‐less RNP granules
Source: EMBO J. 2022 Mar 31;41(9):e110137. doi: 10.15252/embj.2021110137 (PMC9058542; doi:10.15252/embj.2021110137)
Supplement: Supplementary file 2 — Source Data for Expanded View [file EMBJ-41-e110137-s007.zip › EMBOJ-2021-110137_Source_Data_EVfigures/EMBOJ-2021-110137_SourceDataforFigEV3/FigEV3H/FigEV3H_SRRM2foci_totalvolume.xlsx]

## Sheet: Sheet1
Total volume of SRRM2 foci
For each column, each row indicates the total volume of SRRM2 foci in an individual nucleus divided by the volume of the nucleus
mock	PIC
19.5999	18.533
13.1531	11.551
12.7172	16.305
15.8246	6.6524
12.1342	22.628
14.3204	9.2
11.3524	7.302
15.0858	21.589
20.3078	7.1646
9.74432	11.4758
8.6463	3.43
7.9195	9.14
23.3387	7.937
19.9473	1.526
23.1131	8.3211
19.0078	8.4431
25.2639	1.72601
6.67679	1.50536
18.1983	6.68826
18.8072	7.93362
15.4217	3.24735
8.0359	9.22942
16.532	5.6854
11.4465	16.3691
9.98622	5.06919
19.7409	3.42802
16.6812	2.11295
15.9418	7.06222
15.0144	2.51422
17.3485	0.50776
11.5354	4.85481
16.5984	3.88716
17.1318	12.2524
23.0484	2.92234
27.0433	6.66563
19.0811	14.642
22.6195	13.55
21.9212	8.832
26.2336	12.4023
21.5641	3.44734
17.3207	8.34
31.3908	8.88211
23.0422	2.92157
16.4101	5.094
22.353	14.3224
8.7837	13.3019
5.359	14.9761
24.4321	15.477
31.3631	5.339
10.64	9.033
13.903	13.4479
	7.4672
	2.5888
	6.0488
	14.151
	4.34398
