# Supplementary material for: RNA is required for the integrity of multiple nuclear and cytoplasmic membrane‐less RNP granules
Source: EMBO J. 2022 Mar 31;41(9):e110137. doi: 10.15252/embj.2021110137 (PMC9058542; doi:10.15252/embj.2021110137)
Supplement: Supplementary file 2 — Source Data for Expanded View [file EMBJ-41-e110137-s007.zip › EMBOJ-2021-110137_Source_Data_EVfigures/EMBOJ-2021-110137_SourceDataforFigEV3/FigEV3K/FigEV3K_SON_partitioncoefficient.xlsx]

## Sheet: Sheet1
SON partition coefficient
For each column, each row represents the ratio of the fluorescence intensity of an individual SON focus to the intensity of SON in the nucleoplasm. Five nuclei were analyzed for each condition.
mock	PIC
5.86	6.8
4.29	3.8
5.14	5.1
5.11	3.75
5.78	2.75
1.13	3.69
2.63	4
2.19	4.75
2	4.33
2.25	3.43
4	4.29
3.27	4.82
3.45	3.09
1.64	2.82
1.95
2.1
2.5
1.65
1.4
