# Supplementary material for: RNA is required for the integrity of multiple nuclear and cytoplasmic membrane‐less RNP granules
Source: EMBO J. 2022 Mar 31;41(9):e110137. doi: 10.15252/embj.2021110137 (PMC9058542; doi:10.15252/embj.2021110137)
Supplement: Supplementary file 2 — Source Data for Expanded View [file EMBJ-41-e110137-s007.zip › EMBOJ-2021-110137_Source_Data_EVfigures/EMBOJ-2021-110137_SourceDataforFigEV5/FigEV5B/FigEV5B_MED1foci_count.xlsx]

## Sheet: Sheet1
MED1 foci count
For each column, each row indicates the number of MED1 foci in an individual nucleus
mock DMSO	PIC DMSO	mock ActD	PiC ActD
143	138	173	173
203	149	185	185
180	129	151	151
220	165	176	176
150	124	134	134
153	118	170	170
205	184	121	121
156	203	156	156
221	133	164	164
173	137	151	151
