# Supplementary material for: RNA is required for the integrity of multiple nuclear and cytoplasmic membrane‐less RNP granules
Source: EMBO J. 2022 Mar 31;41(9):e110137. doi: 10.15252/embj.2021110137 (PMC9058542; doi:10.15252/embj.2021110137)
Supplement: Supplementary file 2 — Source Data for Expanded View [file EMBJ-41-e110137-s007.zip › EMBOJ-2021-110137_Source_Data_EVfigures/EMBOJ-2021-110137_SourceDataforFigEV5/FigEV5C/FigEV5C_MED1foci_averagevolume.xlsx]

## Sheet: Sheet1
Average volume of MED1 foci
For each column, each row indicates the average volume of MED1 foci in an individual cell. The average volume was determined by totalling the volume of all the MED1 foci in the cell and dividing the total volume by the number of MED1 foci.
mock DMSO	PIC DMSO	mock ActD	PiC ActD
0.1082	0.102	0.0936	0.166
0.0879	0.0916	0.0761	0.1189
0.062	0.0851	0.0625	0.1097
0.0676	0.0899	0.0734	0.0996
0.0827	0.1023	0.0555	0.0991
0.0724	0.1365	0.0572	0.1011
0.0948	0.0876	0.0735	0.1164
0.0858	0.1079	0.0678	0.0872
0.0507	0.1113	0.0695	0.0452
0.0838	0.0828	0.077	0.0982
