# Supplementary material for: RNA is required for the integrity of multiple nuclear and cytoplasmic membrane‐less RNP granules
Source: EMBO J. 2022 Mar 31;41(9):e110137. doi: 10.15252/embj.2021110137 (PMC9058542; doi:10.15252/embj.2021110137)
Supplement: Supplementary file 3 — Source Data for Figure 1 [file EMBJ-41-e110137-s005.zip]

Archive with 20 entries (11 files):
- EMBOJ-2021-110137_Source_Data_Fig1/
- EMBOJ-2021-110137_Source_Data_Fig1/.DS_Store
- EMBOJ-2021-110137_Source_Data_Fig1/Fig1B/
- EMBOJ-2021-110137_Source_Data_Fig1/Fig1B/Fig1B_G3BPfoci_volume.xlsx
- EMBOJ-2021-110137_Source_Data_Fig1/Fig1C/
- EMBOJ-2021-110137_Source_Data_Fig1/Fig1C/Fig1C_Dcp1foci_count.xlsx
- EMBOJ-2021-110137_Source_Data_Fig1/Fig1C/~$Fig1C_Dcp1foci_count.xlsx
- EMBOJ-2021-110137_Source_Data_Fig1/Fig1D/
- EMBOJ-2021-110137_Source_Data_Fig1/Fig1D/Fig1D_Dcp1foci_averagevolume.xlsx
- __MACOSX/
- __MACOSX/._EMBOJ-2021-110137_Source_Data_Fig1
- __MACOSX/EMBOJ-2021-110137_Source_Data_Fig1/
- __MACOSX/EMBOJ-2021-110137_Source_Data_Fig1/._.DS_Store
- __MACOSX/EMBOJ-2021-110137_Source_Data_Fig1/Fig1B/
- __MACOSX/EMBOJ-2021-110137_Source_Data_Fig1/Fig1B/._Fig1B_G3BPfoci_volume.xlsx
- __MACOSX/EMBOJ-2021-110137_Source_Data_Fig1/Fig1C/
- __MACOSX/EMBOJ-2021-110137_Source_Data_Fig1/Fig1C/._Fig1C_Dcp1foci_count.xlsx
- __MACOSX/EMBOJ-2021-110137_Source_Data_Fig1/Fig1C/._~$Fig1C_Dcp1foci_count.xlsx
- __MACOSX/EMBOJ-2021-110137_Source_Data_Fig1/Fig1D/
- __MACOSX/EMBOJ-2021-110137_Source_Data_Fig1/Fig1D/._Fig1D_Dcp1foci_averagevolume.xlsx
