# Supplementary material for: RNA is required for the integrity of multiple nuclear and cytoplasmic membrane‐less RNP granules
Source: EMBO J. 2022 Mar 31;41(9):e110137. doi: 10.15252/embj.2021110137 (PMC9058542; doi:10.15252/embj.2021110137)
Supplement: Supplementary file 3 — Source Data for Figure 1 [file EMBJ-41-e110137-s005.zip › EMBOJ-2021-110137_Source_Data_Fig1/Fig1B/Fig1B_G3BPfoci_volume.xlsx]

## Sheet: Sheet1
volume G3BP bodies in PIC treated cells
RL_WT cells															RL-KO cells
1B10 cell1	1B10 cell2	1B10 cell3	1B10 cell4	1B07 cell1	1B07 cell 2	1B07 cell3	1B04 cell 1	1B04 cell 2	1B04 cell3	1B08 cell1	1B08 cell2	1B08 cell3			4B09 cell1	4b09 cell2	4b09 cell4	4b11 cell1	4b11cell2	4b11cell3	4b11cell4	4b11cell5	4b11cell6	4b09 cell3
2.67127	1.63186	0.406143	0.0992266	0.00357542	0.564564	0.0438667	0.458563	0.0539751	0.620608	2.77883	0.116431	0.118074			4.00592	0.0517316	0.248548	0.628748	2.3709	0.10738	0.0835092	0.538994	0.135637	0.818202
2.57461	1.4701	0.692097	1.81125	0.210186	1.52257	0.545455	1.29465	0.832296	1.62667	0.0648533	1.57423	0.0727804			3.79077	2.13182	0.227391	0.0146634	1.52181	0.470376	0.167409	0.688322	1.93715	4.94987
2.25706	1.01574	0.017091	0.744355	0.484316	0.5482	0.311346	0.0557597	0.343823	0.20492	0.00099944	0.435057	0.157865			3.58121	1.77751	0.138353	1.5271	0.494677	0.0557652	0.285703	0.117889	0.843326	2.61709
2.02218	0.638272	0.459237	1.0474	0.236304	0.0843882	0.0266337	0.988647	0.294697	0.0380511	0.00358886	0.880873	0.215959			3.30473	4.45467	0.257026	0.0656901	0.516425	2.46859	0.204826	3.08536	0.214142	0.579968
2.01472	0.433779	0.175879	0.654688	0.391183	0.948853	0.713563	0.719113	1.21082	0.513968	0.0291495	0.398472				3.09001	2.40381	0.198295	1.18405	0.394944	0.0209326	0.151092	0.285899	2.89576	2.83343
1.90612	0.390546	0.039834	2.12412	0.0311459	0.81136	0.213971	0.173312	0.202426	1.63008	0.0274736	0.287964				2.97323	3.67123	1.42725	2.00648	0.581242	1.47304	0.83286	0.504894	4.54615	0.202635
1.77911	0.329302	0.18699	0.0188826	0.0054241		0.0865024	1.75027	0.00231524	2.17603	0.0121822	1.76097				2.75674	0.325431	0.473989	2.83837	4.50639	0.813939	0.84503	1.38091	0.143581	0.532999
1.71357	0.319227	0.0141207	1.71138	1.45795		0.3339	0.0471803	0.00190424	0.0336253	0.732813	0.0197378				2.7276	0.619952	0.718453	2.23938	0.393538	0.557128	0.202483	1.75787	0.0878677	1.50799
1.55195	0.308647	0.391937	0.491232	0.264519		0.653336	0.340699	1.60792	0.00060311	0.0305033	0.185598				2.70364	0.625691	0.645811	2.61869	0.304978	0.51399	1.48644	0.0299797	1.65157	3.75973
1.44532	0.215995	0.0522188	3.81383	0.0158662		0.0239456	1.70656	1.21389	0.0208335	2.45377	0.190202				2.53066	3.25152	0.357386	0.141384	0.569152	1.90578	0.727015	1.45484	2.09129	0.73783
1.21116	0.211957	1.20298	0.451462	0.0488435		0.00147784	0.253829	0.910108	0.0284298	0.971382	0.181362				2.49978	0.0232423	0.0548851	1.00331	2.21652	0.435175	0.697232	0.155247	2.13462	0.11316
1.10634	0.201477	0.116747	0.204485	0.0811247		0.253445	1.79359	0.00718462	0.0548819	0.115458	0.564413				1.7935	0.441522	0.365483	0.474587	0.0632186	0.183917	0.210698	0.156522	0.939899	0.513214
1.07935	0.193867	2.55278	0.880239	0.16372		0.0109025	0.0813655	0.734795	1.07117	0.0560456	0.561562				1.6223	0.0760991	1.33006	0.082687	1.26889	0.0275624	0.302315	0.0425742	2.97971	1.1482
1.06267	0.172894		0.252921	0.270517		0.0213207	0.0102527	0.276035	0.150744	3.00351	0.643107				1.60723	0.423248	0.0240996	0.666345	0.0534318	2.47563	0.00389969	0.419117	2.30415	0.264352
0.92489	0.170404		0.141074	0.0181765		0.111999	1.41369		0.137584	0.133746	0.0253532				1.2256	0.452437	2.05981	0.096733	1.83421	0.356893	0.43365	0.0855439	3.38479	0.762993
0.773121	0.160921		0.285736	0.00755443		0.0555255	0.193121		0.19199	0.350691	0.256418				1.05456	0.242795	0.354969	0.614386	0.243241	0.521817	0.385636	1.04228		2.21579
0.762211	0.146304		0.0756093	0.6991		0.201615	1.22306		0.616348	1.15605	0.37059				1.04583	1.13991	0.148007	1.05769	1.94189	0.35175	0.101278	1.14034		0.0118838
0.62132	0.125967		0.860949	0.0339425		0.277114	0.204759		0.428926	0.0890685	0.0160742				1.00406	1.10439	0.0549808	0.539412	0.535276	2.31315	1.07854	0.504429		3.90595
0.605076	0.113634		2.26044	0.755828		0.958568			1.74966	0.750064	0.762423				0.943226	0.373417	1.05018	2.06337	1.36164	0.726454	0.160703	1.14839		3.3679
0.485297	0.0861732		0.275	0.464484		0.156635			1.6059	0.828851	0.08831				0.850655	0.265428	0.0408023	0.719376	0.356302	0.839813	0.525374	1.50654
0.395189	0.0296915		0.0203346	1.57059					0.0840015	2.43481	0.171624				0.789754	0.413528	0.532985	0.200006	0.223327	1.57089	0.0249303	0.31499
0.389285	0.0284928		0.121908	0.0148793					0.0244006	1.72438	0.00143989				0.657399	0.0151839	3.16035	1.4285	0.359003	0.108148	1.13749	0.278201
0.327863	0.0225415		1.05002	0.222805					0.269278	0.173775	0.43479				0.632431	0.500387	0.589986	0.465185	0.343801	2.1537	0.586015	0.0761989
0.303906	0.0136444		0.0254991	0.0752089					0.768475	0.23204					0.591899		1.23106	2.19737	0.0681914	0.150563	0.114482	0.277889
0.287991			0.0123473	1.41002					1.04875						0.525334		0.240916	0.0112754	0.491961	0.21277	0.0249889	1.30861
0.205783			1.09566	1.97594					2.12518						0.404591		0.0523255	0.711357	0.607707	1.86126	0.0120183	2.38533
0.155881			0.722935	1.81523					0.00460343						0.383676		0.363758	2.50741	0.337417	3.19312	0.628999	0.581204
0.155854			0.129262	0.232798					0.0686047						0.372858		0.0878351	1.88854	0.772393	0.417087	0.131636	1.38513
0.134188			0.0777799	0.349823											0.349095		1.31058	0.153457	0.883293	1.70039	0.0951744	0.0507473
0.119785			0.570984	0.0550303											0.232287		0.0172	3.79378	0.204325	0.366859	1.19101	2.7163
0.113996				0.111486											0.143611		0.415591		0.920245	1.57631	0.0105163	1.24976
0.102838															0.110607		1.56735		0.166804	1.9545	0.268879
0.0980763															0.0922899		0.223689		0.0663261	0.0109856	1.45812
0.0885092															0.0888721				0.577011	0.134507	0.00928026
0.0850042															0.057079				2.20289	1.93031	0.892876
0.0775041															0.0389929				1.36104		0.0176705
0.0753236															0.00434797				0.167605		0.23216
0.0401999																			0.143366		0.225398
0.0384767																			0.446519		0.144918
0.0342435																			0.0861742		0.221123
0.0280249																			0.0122263		0.0670855
0.0165847																			0.704885		0.587151
0.00782834																			0.575115		0.246908
0.00292628																			0.24329		0.391908
0.0022292																			0.0197692		0.212194
																			0.0191473		0.143755
																			0.00561381		0.0146644
																			0.00330084		0.201889
																			0.0487179		0.104054
																			0.975231
																			0.00338883
																			2.6483
																			1.13835
																			0.06464
																			0.821362
																			1.06055
																			0.635419
																			0.318266
																			0.0350624
																			0.174513
																			1.20302
																			0.625683
																			1.18181
																			3.19578
																			1.49065
																			2.02712
																			0.0366203
																			0.0743396
