# Supplementary material for: RNA is required for the integrity of multiple nuclear and cytoplasmic membrane‐less RNP granules
Source: EMBO J. 2022 Mar 31;41(9):e110137. doi: 10.15252/embj.2021110137 (PMC9058542; doi:10.15252/embj.2021110137)
Supplement: Supplementary file 3 — Source Data for Figure 1 [file EMBJ-41-e110137-s005.zip › EMBOJ-2021-110137_Source_Data_Fig1/Fig1C/Fig1C_Dcp1foci_count.xlsx]

## Sheet: Sheet1
Dcp1 foci count
For each column, each row indicates the number of Dcp1 foci in an individual cell
Experiment 1					Experiment 2					Experiment 3					Experiment 4
RLWT mock	RLWT PIC	RLKO mock	RLKO PIC		RLWT mock	RLWT PIC	RLKO mock	RLKO PIC		RLWT mock	RLWT PIC	RLKO mock	RLKO PIC		RLWT mock	RLWT PIC	RLKO mock	RLKO PIC
166	37	109	27		51	59	54	23		13	13	42	34		20	16	25	23
164	40	63	52		54	26	42	43		1	10	21	39		39	24	58	43
1	18	92	77		29	26	20	42		13	7	24	19		22	13	31	20
212	37	87	83		53	36	52	50		14	11	22	37		10	10	15	23
42	81	66	104		25	26	31	25		13	21	18	12		23	1	10	23
85	45	63	88		54	12	32	66		15	14	27	7		8	7	35	13
91	56	86	100		45	19	57	43		17	16	29			11	16	38	25
65	18	76	91		40	21	35	40		19	10	21			11	3	31	28
78	107	57	127		48	13	20	31		12	13	27			21	23	100	41
66	49	88	76		58	17	31	16		17	32	61			26	18	41	13
57	41	68	62		45	14	38	21		15	8	31			9	16	46	22
63	43	49	41		37	12	37	18		15	2	22			19	35	36	1
81	66	33	79		64	23	38	14		8	10	24			20	13	79	28
99	108	102	107		25	17	77	27		24	14	26			19	13	38	9
93	65	151	101		77	31	42	59		21	6	36			1	7	23	34
74	55	90	90		70	30	82	13		22		4			10	24	31	18
99	29	42	74		31	13	79	45		16		17			13	21	14	16
65	17	59	85		41	41	56	27		25					10	8	30	27
87	70	67	98		42	45	29	24		16					20	12		18
46	43	57	68		27	22	48	45		8					6	14		21
90	23	50	67		41	16	35	25		24					21	14
47	67	187	66		66	16	30	22		23					17	10
54	46	66	82		42	16	39	44		18					15	11
66	28	99	43		33	15	61	44		32						15
50	29	57	125		57	36	33	41								42
97	36	85	105		45	18	65	48								28
94	114	64	68		23	32	36	51								27
108	110	74	95			18	44	43								16
75	87	80	93			27	56	37								15
126	31	70	66			28		26								15
59	122	94	80			27		22								17
43	21	68	73			22		53
	63	92	77			14		24
	56	62	104			71		13
	37	90	133			11
	93	112	141			25
	37	76	69			26
	55	85	90			43
	42
	26
	43
	34
	19
