# Supplementary material for: RNA is required for the integrity of multiple nuclear and cytoplasmic membrane‐less RNP granules
Source: EMBO J. 2022 Mar 31;41(9):e110137. doi: 10.15252/embj.2021110137 (PMC9058542; doi:10.15252/embj.2021110137)
Supplement: Supplementary file 4 — Source Data for Figure 2 [file EMBJ-41-e110137-s001.zip]

Archive with 34 entries (25 files):
- EMBOJ-2021-110137_Source_Data_Fig2/
- EMBOJ-2021-110137_Source_Data_Fig2/.DS_Store
- EMBOJ-2021-110137_Source_Data_Fig2/Fig2A/
- EMBOJ-2021-110137_Source_Data_Fig2/Fig2A/Fig2A_GAPDH_blot.tif
- EMBOJ-2021-110137_Source_Data_Fig2/Fig2A/Fig2A_GAPDH_western.tif
- EMBOJ-2021-110137_Source_Data_Fig2/Fig2A/Fig2A_HistoneH3_blot.tif
- EMBOJ-2021-110137_Source_Data_Fig2/Fig2A/Fig2A_HistoneH3_western.tif
- EMBOJ-2021-110137_Source_Data_Fig2/Fig2A/Fig2A_RNaseLlongexp_blot.tif
- EMBOJ-2021-110137_Source_Data_Fig2/Fig2A/Fig2A_RNaseLlongexp_western.tif
- EMBOJ-2021-110137_Source_Data_Fig2/Fig2A/Fig2A_RNaseLshortexp_blot.tif
- EMBOJ-2021-110137_Source_Data_Fig2/Fig2A/Fig2A_RNaseLshortexp_western.tif
- EMBOJ-2021-110137_Source_Data_Fig2/Fig2B/
- EMBOJ-2021-110137_Source_Data_Fig2/Fig2B/.DS_Store
- EMBOJ-2021-110137_Source_Data_Fig2/Fig2B/Fig2B_quantification_RNaseL_western.xlsx
- EMBOJ-2021-110137_Source_Data_Fig2/Fig2D/
- EMBOJ-2021-110137_Source_Data_Fig2/Fig2D/Fig2D_oligo(dT)_fluorescenceintensity.xlsx
- __MACOSX/
- __MACOSX/._EMBOJ-2021-110137_Source_Data_Fig2
- __MACOSX/EMBOJ-2021-110137_Source_Data_Fig2/
- __MACOSX/EMBOJ-2021-110137_Source_Data_Fig2/._.DS_Store
- __MACOSX/EMBOJ-2021-110137_Source_Data_Fig2/Fig2A/
- __MACOSX/EMBOJ-2021-110137_Source_Data_Fig2/Fig2A/._Fig2A_GAPDH_blot.tif
- __MACOSX/EMBOJ-2021-110137_Source_Data_Fig2/Fig2A/._Fig2A_GAPDH_western.tif
- __MACOSX/EMBOJ-2021-110137_Source_Data_Fig2/Fig2A/._Fig2A_HistoneH3_blot.tif
- __MACOSX/EMBOJ-2021-110137_Source_Data_Fig2/Fig2A/._Fig2A_HistoneH3_western.tif
- __MACOSX/EMBOJ-2021-110137_Source_Data_Fig2/Fig2A/._Fig2A_RNaseLlongexp_blot.tif
- __MACOSX/EMBOJ-2021-110137_Source_Data_Fig2/Fig2A/._Fig2A_RNaseLlongexp_western.tif
- __MACOSX/EMBOJ-2021-110137_Source_Data_Fig2/Fig2A/._Fig2A_RNaseLshortexp_blot.tif
- __MACOSX/EMBOJ-2021-110137_Source_Data_Fig2/Fig2A/._Fig2A_RNaseLshortexp_western.tif
- __MACOSX/EMBOJ-2021-110137_Source_Data_Fig2/Fig2B/
- __MACOSX/EMBOJ-2021-110137_Source_Data_Fig2/Fig2B/._.DS_Store
- __MACOSX/EMBOJ-2021-110137_Source_Data_Fig2/Fig2B/._Fig2B_quantification_RNaseL_western.xlsx
- __MACOSX/EMBOJ-2021-110137_Source_Data_Fig2/Fig2D/
- __MACOSX/EMBOJ-2021-110137_Source_Data_Fig2/Fig2D/._Fig2D_oligo(dT)_fluorescenceintensity.xlsx
