# Supplementary material for: RNA is required for the integrity of multiple nuclear and cytoplasmic membrane‐less RNP granules
Source: EMBO J. 2022 Mar 31;41(9):e110137. doi: 10.15252/embj.2021110137 (PMC9058542; doi:10.15252/embj.2021110137)
Supplement: Supplementary file 4 — Source Data for Figure 2 [file EMBJ-41-e110137-s001.zip › EMBOJ-2021-110137_Source_Data_Fig2/Fig2B/Fig2B_quantification_RNaseL_western.xlsx]

## Sheet: Sheet1
RNase L signal - background
	Blot A			Blot B
	A549 (RL-WT)	NLS RL WT	NLS RL CM	A549 (RL-WT)	NLS RL WT	NLS RL CM
total	3.71632e+06	1918894	3765432	223201	425604	1.64439e+06
nuc	897266	705094	1.23491e+06	0	105366	319497
cyto	2.81905e+06	1.2138e+06	2.53053e+06	223201	320238	1.32489e+06
