# Supplementary material for: RNA is required for the integrity of multiple nuclear and cytoplasmic membrane‐less RNP granules
Source: EMBO J. 2022 Mar 31;41(9):e110137. doi: 10.15252/embj.2021110137 (PMC9058542; doi:10.15252/embj.2021110137)
Supplement: Supplementary file 4 — Source Data for Figure 2 [file EMBJ-41-e110137-s001.zip › EMBOJ-2021-110137_Source_Data_Fig2/Fig2D/Fig2D_oligo(dT)_fluorescenceintensity.xlsx]

## Sheet: Sheet1
oligo(dT) fluorescence intensity in each nucleus divided by the volume of the nucleus
WT mock	WT PIC	NLS-RL-WT PIC	NLS-RL-CM PIC
3.38044e+06	2.44272e+06	831712	4.07154e+06
3.23027e+06	135698	836237	2.81524e+06
2.97557e+06	2.71289e+06	7760.02	2.48462e+06
3.3608e+06	2.24125e+06	450356	2.11512e+06
2.27967e+06	4.72816e+06	29484.3	2.8487e+06
2.79047e+06	474809	174079	3.10854e+06
3.0747e+06	2.51232e+06	372202	4.03029e+06
2.44047e+06	1.5576e+06	253513	1.99556e+06
2.00611e+06	4.01437e+06	35428.6	1.9234e+06
2.16438e+06	3.08332e+06	427828	2.85138e+06
2.97265e+06	2.42682e+06	147493	1.57358e+06
1.72484e+06	2.61943e+06	379231	2.70499e+06
2.75345e+06	5.00196e+06	37782.8	1.47393e+06
2.12492e+06	3.38487e+06	1.98112e+06	2.81813e+06
2.04257e+06	2.31652e+06	57257.4	2.19163e+06
1.9114e+06	295230	524527	2.01755e+06
2.11424e+06	3.50123e+06	223163	2.60186e+06
1.98838e+06	5.28056e+06	189909	2.8786e+06
2.16034e+06	5.0541e+06	31956.2	1.1858e+06
1.79481e+06	8.05955e+06	40949.9	1.861e+06
1.05396e+06	1.15755e+06	1.13179e+06	1.42889e+06
2.34928e+06	2.60952e+06	2.09632e+06	1.45817e+06
1.13588e+06	1.93953e+06	129485	1.87117e+06
1.50692e+06	6.8966e+06	44078.1	2.54909e+06
2.20065e+06	1.08097e+06	1.3341e+06	3.3152e+06
1.61395e+06	1.85523e+06	336221	3.25451e+06
2.36425e+06	1.45252e+06	2.21232e+06	3.19774e+06
457308	2.12202e+06	11877	3.74149e+06
3.05925e+06	2.48974e+06	2.76204e+06	3.9918e+06
570353	4.04425e+06	2.55893e+06	1.34023e+06
1.46641e+06	3.80697e+06	553813	1.38928e+06
1.76444e+06	4.30436e+06	453467	1.71708e+06
2.09557e+06	4.46037e+06	397156	1.31169e+06
2.92087e+06	4.44156e+06	225359	1.66182e+06
1.40148e+06	3.57718e+06	179090	1.50663e+06
2.07582e+06	2.53921e+06	2.54265e+06	1.46819e+06
1.5253e+06	4.07044e+06	147965	1.66694e+06
1.95972e+06	4.75067e+06	48909.4	1.14283e+06
2.04874e+06	3.19649e+06	460799	2.57681e+06
1.14218e+06	3.47599e+06	3.03018e+06	1.75883e+06
3.40831e+06	3.25651e+06	2.43698e+06	1.36945e+06
1.42999e+06	3.74264e+06	285962	2.17062e+06
2.37287e+06	2.89738e+06	2.36918e+06	1.77364e+06
2.75914e+06	2.7709e+06	2.47893e+06
1.85963e+06	2.58191e+06	2.24077e+06
1.99165e+06	3.45221e+06	368908
2.80567e+06	2.37954e+06	1.27025e+06
2.59655e+06	4.37229e+06	2.13733e+06
3.04741e+06	4.72052e+06	2.28816e+06
2.22141e+06	2.38489e+06	2.35215e+06
3.1967e+06	4.98658e+06	184522
2.31021e+06	4.93642e+06	2.81757e+06
2.07703e+06	4.80409e+06	3.02729e+06
2.61709e+06	4.22221e+06	2.67099e+06
1.72973e+06	3.83901e+06	2.85687e+06
2.06508e+06	5.57048e+06	95398.3
2.75049e+06	3.26255e+06	2.47514e+06
3.81673e+06	5.54437e+06	529912
1.15394e+06	3.14941e+06	2.28956e+06
947829	4.55837e+06	1.58745e+06
1.10928e+06	6.47332e+06	1.50375e+06
	2.87938e+06	269332
	3.67517e+06	307302
	4.32491e+06	654736
	3.4222e+06	20691.3
	3.6478e+06
	4.18272e+06
	3.27188e+06
	4.81477e+06
