# Supplementary material for: RNA is required for the integrity of multiple nuclear and cytoplasmic membrane‐less RNP granules
Source: EMBO J. 2022 Mar 31;41(9):e110137. doi: 10.15252/embj.2021110137 (PMC9058542; doi:10.15252/embj.2021110137)
Supplement: Supplementary file 5 — Source Data for Figure 3 [file EMBJ-41-e110137-s006.zip]

Archive with 34 entries (17 files):
- EMBOJ-2021-110137_Source_Data_Fig3/
- EMBOJ-2021-110137_Source_Data_Fig3/.DS_Store
- EMBOJ-2021-110137_Source_Data_Fig3/Fig3B/
- EMBOJ-2021-110137_Source_Data_Fig3/Fig3B/Fig3B_snoRD3A_averagevolume.xlsx
- EMBOJ-2021-110137_Source_Data_Fig3/Fig3C/
- EMBOJ-2021-110137_Source_Data_Fig3/Fig3C/Fig3C_NPM1_distribution_classification.xlsx
- EMBOJ-2021-110137_Source_Data_Fig3/Fig3E/
- EMBOJ-2021-110137_Source_Data_Fig3/Fig3E/Fig3E_snoRD3A_averagevolume.xlsx
- EMBOJ-2021-110137_Source_Data_Fig3/Fig3F/
- EMBOJ-2021-110137_Source_Data_Fig3/Fig3F/Fig3F_RPF1foci_averagevolume.xlsx
- EMBOJ-2021-110137_Source_Data_Fig3/Fig3H/
- EMBOJ-2021-110137_Source_Data_Fig3/Fig3H/Fig3H_MALAT1_FISHsignal.xlsx
- EMBOJ-2021-110137_Source_Data_Fig3/Fig3I/
- EMBOJ-2021-110137_Source_Data_Fig3/Fig3I/Fig3I_SRRM2_totalvolume.xlsx
- EMBOJ-2021-110137_Source_Data_Fig3/Fig3K/
- EMBOJ-2021-110137_Source_Data_Fig3/Fig3K/Fig3K_coilin_distributionclassification.xlsx
- __MACOSX/
- __MACOSX/._EMBOJ-2021-110137_Source_Data_Fig3
- __MACOSX/EMBOJ-2021-110137_Source_Data_Fig3/
- __MACOSX/EMBOJ-2021-110137_Source_Data_Fig3/._.DS_Store
- __MACOSX/EMBOJ-2021-110137_Source_Data_Fig3/Fig3B/
- __MACOSX/EMBOJ-2021-110137_Source_Data_Fig3/Fig3B/._Fig3B_snoRD3A_averagevolume.xlsx
- __MACOSX/EMBOJ-2021-110137_Source_Data_Fig3/Fig3C/
- __MACOSX/EMBOJ-2021-110137_Source_Data_Fig3/Fig3C/._Fig3C_NPM1_distribution_classification.xlsx
- __MACOSX/EMBOJ-2021-110137_Source_Data_Fig3/Fig3E/
- __MACOSX/EMBOJ-2021-110137_Source_Data_Fig3/Fig3E/._Fig3E_snoRD3A_averagevolume.xlsx
- __MACOSX/EMBOJ-2021-110137_Source_Data_Fig3/Fig3F/
- __MACOSX/EMBOJ-2021-110137_Source_Data_Fig3/Fig3F/._Fig3F_RPF1foci_averagevolume.xlsx
- __MACOSX/EMBOJ-2021-110137_Source_Data_Fig3/Fig3H/
- __MACOSX/EMBOJ-2021-110137_Source_Data_Fig3/Fig3H/._Fig3H_MALAT1_FISHsignal.xlsx
- __MACOSX/EMBOJ-2021-110137_Source_Data_Fig3/Fig3I/
- __MACOSX/EMBOJ-2021-110137_Source_Data_Fig3/Fig3I/._Fig3I_SRRM2_totalvolume.xlsx
- __MACOSX/EMBOJ-2021-110137_Source_Data_Fig3/Fig3K/
- __MACOSX/EMBOJ-2021-110137_Source_Data_Fig3/Fig3K/._Fig3K_coilin_distributionclassification.xlsx
