# Supplementary material for: RNA is required for the integrity of multiple nuclear and cytoplasmic membrane‐less RNP granules
Source: EMBO J. 2022 Mar 31;41(9):e110137. doi: 10.15252/embj.2021110137 (PMC9058542; doi:10.15252/embj.2021110137)
Supplement: Supplementary file 5 — Source Data for Figure 3 [file EMBJ-41-e110137-s006.zip › EMBOJ-2021-110137_Source_Data_Fig3/Fig3B/Fig3B_snoRD3A_averagevolume.xlsx]

## Sheet: Sheet1
average volume of snoRD3A foci
For each column, each row indicates the average volume of all the snoRD3A foci in an individual cell. The average volume was determined by totaling the volumes of all the individual snoRD3A foci in the cell and then dividing the total volume by the number of snoRD3A foci.
mock	PIC
35.9667	0
35.3341	0
28.3286	0
28.3286	0.338
35.6323	24.15
92.9	0
26.5033	7.53
24.3447	41.65
22.5033	19.025
28.0667	0
18.53	3.53
24.5333	0
36.155	0.336
22.5755	1.334
22.5755	13.4293
17.8333	33.5
54.1	0
	1.15535
	5.33333
	5.054
	0
	0
	2.67475
	0.459
	0.551
	0
	0
	6.81
	0
	0
	0.000686
