# Supplementary material for: RNA is required for the integrity of multiple nuclear and cytoplasmic membrane‐less RNP granules
Source: EMBO J. 2022 Mar 31;41(9):e110137. doi: 10.15252/embj.2021110137 (PMC9058542; doi:10.15252/embj.2021110137)
Supplement: Supplementary file 5 — Source Data for Figure 3 [file EMBJ-41-e110137-s006.zip › EMBOJ-2021-110137_Source_Data_Fig3/Fig3C/Fig3C_NPM1_distribution_classification.xlsx]

## Sheet: Sheet1
NPM1 distibution classification in each nucleus
mock				PIC
snoRD3A	NPM1 phenotype			snoRD3A	NPM1 phenotype
ave vol	ring	dispersed		ave vol	ring	dispersed
35.9667	1	0		0	0	1
35.3341	1	0		0	0	1
28.3286	1	0		0	0	1
28.3286	1	0		0	0	1
35.6323	1	0		0	0	1
92.9	1	0		0	0	1
26.5033	1	0		0	0	1
24.3447	1	0		0	0	1
22.5033	1	0		0	1	0
28.0667	1	0		0	0	1
18.53	1	0		0	0	1
24.5333	1	0		0	0	1
36.155	1	0		0	0	1
22.5755	1	0		0.000686	0	1
22.5755	1	0		0.336	0	1
17.8333	1	0		0.338	0	1
54.1	1	0		0.459	0	1
				0.551	0	1
				1.15535	0	1
				1.334	0	1
				2.67475	0	1
				3.53	0	1
				5.054	0	1
				5.33333	0	1
				6.81	0	1
				7.53	0	1
				13.4293	0	1
				19.025	0	1
				24.15	0	1
				33.5	0	1
				41.65	0	1
