# Supplementary material for: RNA is required for the integrity of multiple nuclear and cytoplasmic membrane‐less RNP granules
Source: EMBO J. 2022 Mar 31;41(9):e110137. doi: 10.15252/embj.2021110137 (PMC9058542; doi:10.15252/embj.2021110137)
Supplement: Supplementary file 5 — Source Data for Figure 3 [file EMBJ-41-e110137-s006.zip › EMBOJ-2021-110137_Source_Data_Fig3/Fig3E/Fig3E_snoRD3A_averagevolume.xlsx]

## Sheet: Sheet1
average volume of snoRD3A foci
For each column, each row indicates the average volume of all the snoRD3A foci in an individual cell. The average volume was determined by totaling the volumes of all the individual snoRD3A foci in the cell and then dividing the total volume by the number of snoRD3A foci.
mock	PIC
12.9353	3.978
25.025	0.591
46	0.0652
24.2333	7.40019
16.77	25.4674
26.14	26.4
24.0667	35.7667
4.4264	0.628
24.685	0.695
16.75	4.01933
29.6333	30.3
29.25	36.65
19.22	12.775
30.8	10.7836
40.3	28.8
15.2433	22.8693
37.955	18.5307
18.1888	50.4
17.9	18.27
32.8	41.3
8.986	11.736
20.9367	41.3
23.955	33.0008
32.7	9.845
26.8117	5.43
40.3013	0.00107
16.6467	25.45
60.9	20.7
16.7008	23.5
64.1	2.67
29.45	8.97
49.4	41.3
53.4	33.0008
63	9.845
19.2008	5.43
32.5	0.00107
16	25.45
27	20.7
16.085	23.5
9.1525	2.67
27.2205	8.97
37.5513	0
0	0
