# Supplementary material for: RNA is required for the integrity of multiple nuclear and cytoplasmic membrane‐less RNP granules
Source: EMBO J. 2022 Mar 31;41(9):e110137. doi: 10.15252/embj.2021110137 (PMC9058542; doi:10.15252/embj.2021110137)
Supplement: Supplementary file 5 — Source Data for Figure 3 [file EMBJ-41-e110137-s006.zip › EMBOJ-2021-110137_Source_Data_Fig3/Fig3F/Fig3F_RPF1foci_averagevolume.xlsx]

## Sheet: Sheet1
average volume of RPF1 foci
For each column, each row indicates the average volume of all the RPF1 foci in an individual cell. The average volume was determined by totaling the volumes of all the individual RPF1 foci in the cell and then dividing the total volume by the number of RPF1 foci.
mock	PIC
23.55	21
18.74	27.9
25.5	3.45
18.1807	16.7
32.8342	26.4333
33.8667	10.025
30.7	6.61
60.2	12.485
34.4676	13.13
40.8011	3.84
40.4	3.8865
36.8	5.66
47.25	7.41
14.451	13.0567
30.0533	32
12.5857	0.89
12.0133	7.735
37.05	16.9
14.775	2.54667
31.8667	25.0533
29.33	2.32
35.8667	28.11
29.1142	0.394
83.3	0.985
4.58533	13.59
52.9	26.1
4.53	1.7559
58.1	28.9
2.8255	9.92
28.1	24.5009
60.3	10.9267
77.7	11.18
29.4014	10.7426
31.3	16.9
13.1334	3.8
27.7	0.021
7.87653	0.0601
6.91775	1.87
28.49	18.0967
34.0513	15.9
0	27.8
0	2.462
0	1.8925
	0
	0
	0
	0
	0
	0
	0
	0
	0
	0
	0
	0
	0
	0
	0
	0
	0
	0
	0
	0
	0
	0
	0
	0
	0
	0
