# Supplementary material for: RNA is required for the integrity of multiple nuclear and cytoplasmic membrane‐less RNP granules
Source: EMBO J. 2022 Mar 31;41(9):e110137. doi: 10.15252/embj.2021110137 (PMC9058542; doi:10.15252/embj.2021110137)
Supplement: Supplementary file 5 — Source Data for Figure 3 [file EMBJ-41-e110137-s006.zip › EMBOJ-2021-110137_Source_Data_Fig3/Fig3H/Fig3H_MALAT1_FISHsignal.xlsx]

## Sheet: Sheet1
MALAT1 total nuclear fluorescence intensity divided by nuclear volume for each nucleus
For each column, each row indicates the total nuclear MALAT1 FISH fluorescence intensity divided by the nuclear volume for an individual cell
mock	PIC
539331	174140
538268	134894
545851	219444
570156	345493
780964	116627
327587	153251
378878	189670
298747	249378
463268	213938
445751	246191
304797	296405
391956	111836
522947	215300
553796	382220
527509	148612
655799	144428
433845	207638
465527	346279
376631	271797
391798	200008
315139	170573
551152	271498
374232	285778
425051	205677
253615	296586
587459	264171
452551	401807
281992	200433
322157	305318
551435	157721
298215	375873
508113	266549
398772	160012
485444	165408
292599	259830
391741	124015
609069	214765
538035	217269
326671	182250
455079	176992
665837	254493
602790	181681
648966	268867
664007	218204
362903	223087
478088	102149
865255	289295
621134	236996
238305	132976
375277	181191
300278	226307
300278	274779
	146780
	110687
	272374
	213749
