# Supplementary material for: RNA is required for the integrity of multiple nuclear and cytoplasmic membrane‐less RNP granules
Source: EMBO J. 2022 Mar 31;41(9):e110137. doi: 10.15252/embj.2021110137 (PMC9058542; doi:10.15252/embj.2021110137)
Supplement: Supplementary file 5 — Source Data for Figure 3 [file EMBJ-41-e110137-s006.zip › EMBOJ-2021-110137_Source_Data_Fig3/Fig3I/Fig3I_SRRM2_totalvolume.xlsx]

## Sheet: Sheet1
volume of individual SRRM2 foci in mock treated cells or in PIC treated cells with 10 or fewer SRRM2 foci
For each column, each row indicates the total volume of SRRM2 foci in a cell
mock	PIC
0.0073	2.2
2	1.62
0.0306	1.75
1.52	1.53
0.0256	2.16
1.53	0.151
0.107	2.14
0.0588	1.77
0.00829	2.25
0.852	2.05
0.0143	1.35
0.136	1.55
0.282	2.08
0.241	1.06
0.637	1.65
1.42	2.13
0.00264	0.415
0.0663	2.01
0.015	2.54
1.69	1.81
0.263	1.41
0.000784	1.43
0.461	2.18
0.12	1.91
0.23	1.21
1.99	1.17
0.209	0.832
0.0233	0.0196
0.759	3.28
1.55	0.77
0.384	0.08
0.782	2.28
0.0845	0.401
0.0255	0.108
1.43	0.226
0.644	1.28
0.0558	1.1
2.16	1.05
0.0417	1.66
1.27	1.17
0.00525	1.88
0.444	1
0.162	1.64
0.00165	1.79
0.646	0.717
0.492	1.61
1.47	1.27
0.0448	1.97
0.0632	1.18
2.96	1.19
0.0532	0.021
1.07	0.0081
0.119	0.0374
0.0796	0.724
0.00393	0.16
0.941	0.0375
0.253	0.538
0.04	0.0565
0.353	0.117
0.424	0.0344
1.3	0.484
0.0136	0.527
1.19	5.85e-05
0.133	1.63
0.634	0.000783
0.239	0.0253
0.0533	0.0473
0.0828	0.000792
1.03	0.000658
0.777	1.43
0.0688	0.000774
1.78	0.000769
0.413	0.0362
0.142	1.11
0.902	0.505
0.133	0.975
0.23	1.01
0.881	0.00659
2.11	0.278
0.00624	0.148
0.0248	0.00507
0.165	0.0201
0.115	0.05
0.198	1.5
0.0155	1.73
0.0802	2.09
1.21	2.24
1.12	1.62
0.184	1.24
0.537	1.95
0.322	1.18
0.0644	1.4
0.101	2.25
0.0143	2.11
0.807	1.08
0.067	0.843
0.285	0.109
0.211	1.04
0.313	0.00804
0.0121	0.0731
0.266	2.43
0.632	0.0909
0.643	0.654
0.423	0.0123
0.551	0.179
0.648	2.35
2.5	1.39
0.00897	1.28
0.975	1.16
0.0792	2.16
0.0966	0.857
0.224	0.0323
0.737	0.721
0.166	0.262
0.321	0.587
0.566	1.04
0.219	0.609
0.208	0.954
0.178	0.0317
0.0479	0.257
0.0971	1.46
0.611	1.47
0.206	0.318
0.173	0.554
0.0246	1.28
0.481	0.677
1.4	0.0928
0.706	0.226
1.13	0.889
0.0783	0.704
0.116	2.51
0.245	0.0113
0.0884	0.0105
0.000642	0.121
0.21	2.82
0.032	0.576
0.259
0.479
0.0322
0.421
0.154
0.433
0.00801
0.0102
0.31
0.2
2.28
0.468
0.00389
2.08
0.484
0.741
0.0228
0.274
2.19
0.314
0.0145
0.337
0.714
1.41
1.18
1.18
0.114
0.618
0.255
0.286
0.0957
0.219
0.603
0.888
0.0415
0.0102
0.082
1.38
0.0207
0.654
0.676
0.772
0.45
0.195
0.00975
1.15
0.351
1.22
0.0115
0.755
0.341
0.0574
1.62
0.0693
0.441
0.11
0.593
0.0571
0.558
0.931
0.115
0.406
0.00851
0.246
0.0237
0.0691
0.666
0.126
0.136
1.38
0.0621
0.261
1.19
0.246
0.664
0.116
0.0103
0.616
0.623
0.761
0.397
0.839
1.08
0.116
1.05
0.428
0.108
1
0.0795
0.365
1.67
1.81
0.0779
2.02
0.00789
0.0444
0.117
1.53
1.07
0.0112
1.09
2.05
1.38
0.389
2.62
1.94
0.103
1.06
0.189
1.57
0.332
0.0143
0.019
0.581
2.17
0.0334
0.405
0.139
0.001
0.424
0.55
0.478
0.0318
0.0158
0.0402
0.938
0.0729
0.0355
0.113
0.0927
0.0749
0.046
0.83
0.00931
0.00548
0.659
1.45
0.344
0.146
0.973
0.000278
0.37
0.722
0.0115
0.383
0.00155
0.348
0.0911
0.236
0.327
0.00212
0.0221
0.85
0.0171
0.132
0.00868
0.0459
0.0283
2.37
0.819
0.182
0.168
0.695
1.39
0.67
0.592
0.017
1.75
0.412
0.511
0.469
0.738
0.184
0.319
0.0645
0.185
1.75
0.155
0.691
0.235
0.239
0.2
0.0577
0.261
0.00417
0.00716
0.0378
0.279
1.34
0.133
0.0152
1.8
0.0548
0.111
1.22
1.01
0.78
2.52
0.334
1.58
1.46
0.0166
2.13
0.841
0.219
0.459
0.00705
1.36
1.98
0.377
0.113
0.44
0.0719
0.0396
0.0509
0.0193
0.476
0.959
0.634
0.0305
0.11
1.72
1.2
0.0209
0.128
0.207
1.22
1.45
0.0613
0.8
0.00846
0.212
0.549
0.0116
0.118
0.792
0.0474
1.18
0.0174
0.0346
0.0724
1.39
0.00932
0.805
0.0798
0.809
0.743
0.201
1.41
0.221
0.000506
0.71
0.385
0.0912
0.532
0.0854
1.68
0.945
0.165
1.64
0.238
1.64
0.00813
0.449
0.396
0.0407
0.0905
2.49
0.0033
1.07
0.0048
0.711
0.0133
0.465
0.0281
0.27
0.385
0.226
2.21
0.00688
0.0484
0.171
0.765
3.14
0.897
0.111
0.586
1.57
0.499
0.759
0.19
0.00194
1.03
0.612
0.182
0.343
0.305
0.0299
0.454
1.21
0.0322
0.212
0.213
0.00342
1.04
0.146
0.0263
0.00184
0.00453
0.272
1
0.194
0.951
0.596
0.0834
0.0727
2.8
0.589
1.52
0.00942
0.153
0.337
0.173
0.0591
0.127
2.27
0.00595
0.108
0.547
1.05
0.349
1.72
0.315
0.00512
1.44
0.747
0.111
1.66
0.525
1.06
0.0159
0.333
2.36
0.0982
0.625
0.506
0.133
0.0934
0.0102
0.628
0.702
0.0575
0.762
0.0133
0.736
0.474
2.08
1.32
0.0189
1.95
1.06
0.294
0.117
0.097
0.00539
0.165
0.252
1.35
3
0.144
0.215
0.52
0.865
0.056
0.842
0.00849
0.0626
1.18
0.0387
0.145
0.391
0.881
0.124
0.208
1.14
1.27
0.625
0.816
0.868
1.37
0.136
0.0332
0.113
0.0219
0.434
2.42
0.228
0.0788
2.57
1.49
1.83
0.213
1.2
1.33
0.123
0.00836
0.5
0.193
0.327
0.063
0.441
1.13
1.89
0.765
0.0526
1.43
0.00238
0.0547
1.56
0.512
0.0888
0.487
0.699
0.132
0.322
0.149
0.749
0.655
0.421
0.00943
0.482
0.29
0.993
1.26
0.115
0.207
0.0631
0.199
1.41
0.196
0.118
0.143
0.0881
0.916
0.443
0.0271
0.244
0.366
1.57
0.233
0.0497
0.0183
0.883
0.682
0.77
0.627
0.0127
0.593
0.456
0.126
0.137
0.889
0.971
0.0124
1.03
0.31
0.0279
0.0142
0.00847
0.261
0.445
1.87
0.179
0.308
0.152
2.42
0.347
0.559
0.0351
0.892
0.689
0.928
0.27
0.123
1.91
0.578
0.278
0.0748
0.353
0.194
0.013
0.792
1.55
1.63
0.113
0.238
0.105
0.522
0.69
0.00502
0.831
0.0354
0.00328
1.25
0.161
0.556
0.0442
0.124
0.0918
0.224
0.148
0.118
0.632
0.0217
0.182
0.0545
0.26
0.0147
0.339
0.851
0.148
0.389
0.066
0.336
1.28
0.68
0.519
0.742
0.0549
0.0361
1.29
0.17
0.0264
0.201
0.69
0.0101
0.143
0.917
0.00253
0.216
0.0228
0.108
0.475
0.587
1.41
0.27
0.173
0.57
0.583
0.6
0.0321
1.53
0.0789
1.54
0.0104
0.235
0.0998
0.124
0.494
0.0237
0.256
0.0442
0.878
1.58
0.75
0.377
0.74
1.4
0.459
0.296
0.315
0.331
0.0618
1.11
0.00332
0.0874
0.392
0.141
0.0417
0.478
0.545
0.0468
0.248
0.521
0.411
1.02
0.729
0.0393
0.0299
0.821
1.59
0.0364
1.3
1.78
0.107
0.656
0.00603
2.07
2.69
0.892
0.558
0.104
0.0616
0.0249
0.24
0.127
2.64
0.992
0.956
2.15
2.39
0.514
1.19
1.24
0.0571
0.0515
1.64
0.0651
0.00592
0.175
2.69
1.54
0.0143
0.33
1.12
0.0369
0.0987
0.0597
0.139
0.218
1.54
0.00802
2.12
1.4
2.14
0.255
0.252
0.398
0.00748
0.331
0.186
2.26
0.0274
0.266
0.071
0.00174
2.49
0.929
0.493
0.112
0.0252
0.629
0.104
1
0.0969
0.675
0.23
0.564
0.236
0.347
0.127
2.09
0.326
1.67
0.00185
0.125
0.773
0.0278
0.0745
1.33
0.138
0.259
0.0132
1.1
0.56
0.16
2.73
1.63
0.43
0.784
0.318
0.475
0.178
0.0606
0.443
0.318
0.00301
0.586
1.35
1.71
1.16
1.54
0.571
0.0103
0.199
0.713
0.0151
0.0565
0.868
2.61
0.253
1.54
0.679
0.403
0.784
0.823
0.122
0.541
0.00659
0.13
0.199
0.0716
0.0583
0.637
0.695
0.0172
0.787
0.0767
0.00329
0.52
0.00211
1.36
0.266
0.0174
0.291
0.211
0.0163
0.0399
0.146
0.433
0.993
0.0161
0.251
0.015
1.14
0.0557
1.48
0.0678
0.00748
0.0039
0.261
0.597
0.309
2.33
0.731
1.05
0.189
0.165
1.64
0.006
0.0196
0.845
0.817
1.32
0.343
0.505
2.8
2.29
0.118
0.722
0.0688
0.33
2.72
0.00738
0.511
0.622
0.0925
1.8
0.211
0.0272
0.183
0.658
0.161
0.271
0.00526
1.69
0.595
0.0205
0.813
0.262
0.219
1.16
1.31
0.767
0.124
0.136
1.47
0.524
0.608
0.164
0.938
1.55
0.134
0.00417
1.24
1.94
0.452
0.0557
0.583
1.62
2.28
1.94
0.0172
0.0989
1.83
0.192
0.359
0.165
0.0195
0.156
0.475
0.685
0.176
1.67
0.0795
1.57
0.655
1.35
0.405
0.365
0.0434
2.84
1.24
1.91
0.0246
1.22
0.144
0.0992
0.453
0.068
0.196
1.27
0.281
0.522
1.07
0.541
0.942
0.641
1.13
0.618
0.228
1.41
0.392
0.271
1.17
0.00201
0.0608
0.254
1.6
1.65
0.0799
0.0907
0.26
0.246
0.279
0.403
0.0371
1.57
1.83
0.411
2.06
0.0693
0.119
0.219
0.622
0.136
0.0483
0.957
0.251
0.0215
1.61
0.362
1.11
0.144
0.00373
0.111
0.189
0.102
0.783
0.0837
1.65
0.591
0.698
0.0403
0.255
1.14
2.08
0.0297
0.698
0.256
1.6
0.623
0.00761
0.114
0.124
0.059
0.253
1.82
0.822
0.108
0.26
0.737
0.132
0.325
0.0279
0.0264
0.38
0.169
1.55
1.07
0.0988
0.398
0.155
0.967
0.316
0.144
0.28
0.124
1.89
0.243
0.635
0.0663
1.2
0.72
0.15
1.87
1.57
0.325
1.13
0.535
0.0755
0.148
0.0866
0.689
0.618
0.208
1.15
0.0106
0.123
0.894
0.31
2.37
0.128
0.0836
0.274
0.0528
3.16
0.459
0.00157
0.287
0.152
1.2
0.397
0.698
0.403
0.479
0.314
0.242
0.61
0.138
0.444
0.0106
0.352
0.57
0.00878
0.742
0.277
2.39
0.00909
1.22
0.439
0.0339
1.22
0.0493
0.219
0.18
0.121
0.0351
0.454
0.0147
0.68
2.49
0.0148
1.24
0.233
1.07
0.00774
1.45
0.241
1.38
2.91
0.704
0.022
0.364
0.434
0.218
2.36
0.391
2.56
0.642
0.333
0.0688
0.0526
0.085
0.0869
0.0123
0.759
0.65
0.0965
0.0149
1.85
0.114
0.057
0.268
1.25
0.00629
0.313
1.1
0.457
0.0702
0.0775
0.0901
0.403
0.124
0.787
2.07
0.565
0.0778
0.171
1.64
0.0979
0.346
0.654
0.255
0.0133
0.0204
0.0137
0.557
0.839
1.65
0.233
0.221
1.88
0.0202
0.23
0.667
0.492
0.0686
0.0622
0.737
0.268
1.18
1.7
0.173
0.113
0.418
0.954
0.0682
1.59
0.801
0.462
0.929
1.52
0.874
0.0724
0.583
0.0417
0.913
0.974
0.589
0.184
0.793
1.42
1.94
0.125
0.176
0.219
0.686
0.0176
0.676
1.39
0.131
0.214
0.452
0.27
0.0894
0.413
0.0135
2.5
0.835
1.07
0.856
0.205
2.22
0.0619
0.09
2.15
1.31
0.283
0.00948
0.247
1.73
0.0498
0.233
0.834
0.645
0.406
0.503
0.113
0.0204
0.797
0.349
0.0412
0.0632
0.457
0.654
0.158
1.62
0.966
1.64
0.583
0.0888
0.948
0.115
1.03
1.18
0.45
1.56
0.0379
0.0746
0.933
0.0356
0.107
0.12
3.02
0.146
0.0577
0.286
0.265
0.121
1.31
0.821
1.96
0.0205
0.214
1.57
0.777
0.577
0.24
0.82
0.489
1.47
1.86
0.152
0.721
2.29
0.0474
0.0346
0.866
2.46
0.22
0.754
0.356
0.0106
0.895
0.0114
0.0597
2.76
0.443
0.0329
0.101
0.931
1.7
0.32
0.641
0.5
0.0105
0.357
0.803
0.417
0.501
1.58
0.587
0.209
2.43
1.62
1.45
1.11
0.919
0.182
1.09
0.294
0.997
0.0481
0.329
0.218
0.392
0.0992
0.676
2.61
0.923
0.0433
1.04
0.016
0.36
0.265
0.982
0.0224
1.12
0.175
0.476
1.1
1.37
0.377
0.539
1.51
0.0265
0.119
0.218
0.381
0.89
0.222
0.0941
0.136
1.18
0.259
0.0647
0.0931
0.264
0.82
0.017
0.0803
0.0416
0.783
0.0124
0.14
1.29
0.187
0.562
0.465
0.438
0.172
0.987
0.107
0.28
0.697
1.45
0.95
0.716
0.446
0.586
0.259
1.01
3.5
0.338
1.56
0.0259
0.0906
2
0.148
2.03
0.268
0.452
0.521
1.12
0.0164
0.999
1.37
0.12
0.795
0.34
0.408
0.908
0.888
1.06
0.437
0.00673
0.511
0.533
0.759
0.168
0.381
0.284
0.0935
0.0192
0.658
0.547
0.314
0.644
1.1
0.292
0.855
0.0236
0.00878
0.607
1.34
0.656
0.207
0.202
0.984
0.365
0.326
0.00101
0.823
0.617
0.0872
0.228
1.35
0.359
0.908
0.327
0.212
0.919
1.14
0.738
2.12
0.747
0.699
0.938
0.00711
2.25
0.00975
0.381
0.00324
0.02
1.37
0.159
0.147
0.0556
0.682
0.418
0.0762
0.0234
0.458
0.237
0.934
2.77
0.000885
0.0301
0.181
1.47
1.06
0.113
0.0808
0.0049
0.32
0.0522
1.52
0.418
0.232
0.986
0.0501
0.0967
0.273
0.52
0.161
0.00284
0.867
0.126
0.612
0.00213
0.0103
1.45
0.124
0.338
0.0483
0.533
0.0947
0.319
0.458
0.0564
0.757
0.362
0.0772
0.174
2.42
0.26
0.369
0.462
1.1
0.679
0.246
0.221
1.8
0.532
0.221
2.12
0.0321
0.0193
0.08
