# Supplementary material for: RNA is required for the integrity of multiple nuclear and cytoplasmic membrane‐less RNP granules
Source: EMBO J. 2022 Mar 31;41(9):e110137. doi: 10.15252/embj.2021110137 (PMC9058542; doi:10.15252/embj.2021110137)
Supplement: Supplementary file 5 — Source Data for Figure 3 [file EMBJ-41-e110137-s006.zip › EMBOJ-2021-110137_Source_Data_Fig3/Fig3K/Fig3K_coilin_distributionclassification.xlsx]

## Sheet: Sheet1
Classification of coilin distribution
mock
			1-3 foci
dispersed	very small foci	irregular foci	CB sized foci	large foci	total number nuclei
1	0	0	11	0	12
1	0	0	9	0	10
0	0	0	8	0	8
0	0	0	10	0	10
2	0	0	6	0	8
0	0	0	18	0	18
2	0	0	9	0	11
1	0	0	12	0	13
7	0	0	83	0	90	total
PIC
			1-3 foci
dispersed	very small foci	irregular foci	CB sized foci	large foci	total number nuclei
0	4	8	6	2	20
1	3	3	0	2	9
0	0	4	1	2	7
1	7	8	2	1	19
3	2	2	2	0	9
0	2	3	3	1	9
1	0	0	5	2	8
0	0	2	0	0	2
0	3	3	8	0	14
1	2	0	4	2	9
0	1	0	4	3	8
1	3	2	3	3	12
0	4	4	1	2	11
0	6	2	2	0	10
0	1	4	7	0	12
2	0	2	3	3	10
2	4	0	2	0	8
3	2	8	0	2	15
15	44	55	53	25	192	total
