# Supplementary material for: RNA is required for the integrity of multiple nuclear and cytoplasmic membrane‐less RNP granules
Source: EMBO J. 2022 Mar 31;41(9):e110137. doi: 10.15252/embj.2021110137 (PMC9058542; doi:10.15252/embj.2021110137)
Supplement: Supplementary file 6 — Source Data for Figure 5 [file EMBJ-41-e110137-s004.zip]

Archive with 28 entries (15 files):
- EMBOJ-2021-110137_Source_Data_Fig5/
- EMBOJ-2021-110137_Source_Data_Fig5/.DS_Store
- EMBOJ-2021-110137_Source_Data_Fig5/Fig5B/
- EMBOJ-2021-110137_Source_Data_Fig5/Fig5B/Fig5B_FUS_distribution_classification.xlsx
- EMBOJ-2021-110137_Source_Data_Fig5/Fig5D/
- EMBOJ-2021-110137_Source_Data_Fig5/Fig5D/Fig5D_MED1foci_count.xlsx
- EMBOJ-2021-110137_Source_Data_Fig5/Fig5E/
- EMBOJ-2021-110137_Source_Data_Fig5/Fig5E/Fig5E_MED1foci_averagevolume.xlsx
- EMBOJ-2021-110137_Source_Data_Fig5/Fig5G/
- EMBOJ-2021-110137_Source_Data_Fig5/Fig5G/.DS_Store
- EMBOJ-2021-110137_Source_Data_Fig5/Fig5G/Fig5G_BRD4foci_count.xlsx
- EMBOJ-2021-110137_Source_Data_Fig5/Fig5H/
- EMBOJ-2021-110137_Source_Data_Fig5/Fig5H/Fig5H_BRD4foci_averagevolume.xlsx
- __MACOSX/
- __MACOSX/._EMBOJ-2021-110137_Source_Data_Fig5
- __MACOSX/EMBOJ-2021-110137_Source_Data_Fig5/
- __MACOSX/EMBOJ-2021-110137_Source_Data_Fig5/._.DS_Store
- __MACOSX/EMBOJ-2021-110137_Source_Data_Fig5/Fig5B/
- __MACOSX/EMBOJ-2021-110137_Source_Data_Fig5/Fig5B/._Fig5B_FUS_distribution_classification.xlsx
- __MACOSX/EMBOJ-2021-110137_Source_Data_Fig5/Fig5D/
- __MACOSX/EMBOJ-2021-110137_Source_Data_Fig5/Fig5D/._Fig5D_MED1foci_count.xlsx
- __MACOSX/EMBOJ-2021-110137_Source_Data_Fig5/Fig5E/
- __MACOSX/EMBOJ-2021-110137_Source_Data_Fig5/Fig5E/._Fig5E_MED1foci_averagevolume.xlsx
- __MACOSX/EMBOJ-2021-110137_Source_Data_Fig5/Fig5G/
- __MACOSX/EMBOJ-2021-110137_Source_Data_Fig5/Fig5G/._.DS_Store
- __MACOSX/EMBOJ-2021-110137_Source_Data_Fig5/Fig5G/._Fig5G_BRD4foci_count.xlsx
- __MACOSX/EMBOJ-2021-110137_Source_Data_Fig5/Fig5H/
- __MACOSX/EMBOJ-2021-110137_Source_Data_Fig5/Fig5H/._Fig5H_BRD4foci_averagevolume.xlsx
