# Supplementary material for: RNA is required for the integrity of multiple nuclear and cytoplasmic membrane‐less RNP granules
Source: EMBO J. 2022 Mar 31;41(9):e110137. doi: 10.15252/embj.2021110137 (PMC9058542; doi:10.15252/embj.2021110137)
Supplement: Supplementary file 6 — Source Data for Figure 5 [file EMBJ-41-e110137-s004.zip › EMBOJ-2021-110137_Source_Data_Fig5/Fig5B/Fig5B_FUS_distribution_classification.xlsx]

## Sheet: Sheet1
Classification of Fus localization of 64 nuclei with loss of oligo(dT) signal in cells expressing NLS-RL-WT treated with poly(I:C)
	total nuclei
Fus localization	foci	dispersed
# nuclei	18	46
	Presence of residual polyA RNA in foci
	yes		no
Fus localization	foci	dispersed	foci	dispersed
# nuclei	14	0	4	46
