# Supplementary material for: RNA is required for the integrity of multiple nuclear and cytoplasmic membrane‐less RNP granules
Source: EMBO J. 2022 Mar 31;41(9):e110137. doi: 10.15252/embj.2021110137 (PMC9058542; doi:10.15252/embj.2021110137)
Supplement: Supplementary file 6 — Source Data for Figure 5 [file EMBJ-41-e110137-s004.zip › EMBOJ-2021-110137_Source_Data_Fig5/Fig5D/Fig5D_MED1foci_count.xlsx]

## Sheet: Sheet1
Number of MED1 foci per nucleus
For each column, each row indicates the number of MED1 foci in an individual nucleus
Exp1		Exp2		Exp3
mock	PIC	mock	PIC	mock	PIC
246	172	143	138	140	162
197	150	203	149	171	109
189	126	180	129	171	160
85	90	220	165	139	166
174	174	150	124	165	136
191	88	153	118	118	102
208	150	205	184	124	175
161	117	156	203	220	153
165	133	221	133	206	161
146	241	173	137	181	128
				204	145
				176	110
				164	92
				195	113
				160	93
				162	80
				194	129
				193	98
				127	90
				106	115
				150	86
				67	147
				204	114
				133	148
				229	99
				87	113
				211	108
				239	99
				185	107
				120	148
				112	171
				166	131
				1	171
				140	166
				119	124
				189	118
				191	92
				127	191
				178	91
				170	103
				181	102
				140	145
				200	103
				174	152
				87	123
				116	169
				139	101
				141	89
				154	90
				138	109
				194	103
				157	108
				142	158
				138	138
				195	125
				225	122
				179	115
				186	131
				142	120
				123	136
				192	127
				184	149
				168	120
				159	156
				147	136
				180	120
				179	106
				166	177
				172	150
				213	133
				149	102
				148	131
					111
					219
					198
					131
					121
					108
					71
					76
					158
					155
					94
					188
					163
					96
					154
