# Supplementary material for: RNA is required for the integrity of multiple nuclear and cytoplasmic membrane‐less RNP granules
Source: EMBO J. 2022 Mar 31;41(9):e110137. doi: 10.15252/embj.2021110137 (PMC9058542; doi:10.15252/embj.2021110137)
Supplement: Supplementary file 6 — Source Data for Figure 5 [file EMBJ-41-e110137-s004.zip › EMBOJ-2021-110137_Source_Data_Fig5/Fig5E/Fig5E_MED1foci_averagevolume.xlsx]

## Sheet: Sheet1
Average volume of MED1 foci in each nucleus
For each column, each row indicates the average volume of all the MED1 foci in an individual cell. The average volume was determined by totaling the volumes of all the individual MED1 foci in the cell and then dividing the total volume by the number of MED1 foci.
Exp1		Exp2		Exp3
mock	PIC	mock	PIC	mock	PIC
0.0644	0.086	0.1082	0.102	0.0643166	0.0843433
0.0733	0.11	0.0879	0.0916	0.0603458	0.0554131
0.0759	0.121	0.062	0.0851	0.0775362	0.0876597
0.0464	0.111	0.0676	0.0899	0.0636247	0.0705249
0.0962	0.097	0.0827	0.1023	0.0733826	0.0834827
0.0671	0.0867	0.0724	0.1365	0.0481412	0.0688506
0.0769	0.0941	0.0948	0.0876	0.0640046	0.126998
0.0672	0.0566	0.0858	0.1079	0.0639089	0.10819
0.0723	0.069	0.0507	0.1113	0.0715928	0.104317
0.081	0.0659	0.0838	0.0828	0.0786689	0.0776114
				0.0553439	0.0914526
				0.0748126	0.0871193
				0.148745	0.0894365
				0.0465827	0.078089
				0.0546536	0.0712383
				0.0840913	0.0822173
				0.0727216	0.0956553
				0.0974434	0.100448
				0.0663254	0.11209
				0.0497006	0.10457
				0.0423875	0.111147
				0.0841497	0.084537
				0.0798885	0.051606
				0.0642177	0.101991
				0.0658081	0.0733419
				0.0889223	0.060573
				0.108349	0.063077
				0.0744021	0.0820437
				0.0579738	0.0902797
				0.055463	0.0790656
				0.0521139	0.0754731
				0.0632504	0.0546898
				0.008	0.0602167
				0.0493404	0.0716002
				0.0458402	0.0661829
				0.0620323	0.0456184
				0.0600659	0.0413774
				0.0452623	0.0706616
				0.0661456	0.0927265
				0.0501016	0.0647342
				0.0634105	0.0715862
				0.045831	0.0650788
				0.0612082	0.0472828
				0.0521918	0.0705111
				0.0459346	0.0707202
				0.0662683	0.076488
				0.0521282	0.0671743
				0.0606017	0.0733306
				0.0514784	0.0556916
				0.113374	0.0388595
				0.0628225	0.050349
				0.0668695	0.046815
				0.065625	0.102954
				0.0628603	0.0638215
				0.062841	0.0492786
				0.0712306	0.0414382
				0.0630186	0.0522364
				0.0653441	0.0881473
				0.0539946	0.0487911
				0.055228	0.0952865
				0.0550013	0.0652948
				0.0616824	0.0949604
				0.0523561	0.0702576
				0.0793918	0.0776827
				0.0590398	0.0677024
				0.059413	0.0755744
				0.0825193	0.0781716
				0.0523587	0.0853476
				0.0658065	0.0760179
				0.0607301	0.0619733
				0.0542232	0.0560345
				0.0583057	0.0595066
					0.135936
					0.0605793
					0.0796348
					0.0883113
					0.0576943
					0.0640842
					0.141191
					0.140605
					0.0478137
					0.0430412
					0.111481
					0.0756525
					0.0586128
					0.122231
					0.0808503
