# Supplementary material for: RNA is required for the integrity of multiple nuclear and cytoplasmic membrane‐less RNP granules
Source: EMBO J. 2022 Mar 31;41(9):e110137. doi: 10.15252/embj.2021110137 (PMC9058542; doi:10.15252/embj.2021110137)
Supplement: Supplementary file 6 — Source Data for Figure 5 [file EMBJ-41-e110137-s004.zip › EMBOJ-2021-110137_Source_Data_Fig5/Fig5G/Fig5G_BRD4foci_count.xlsx]

## Sheet: Sheet1
Number of BRD4 foci per nucleus
For each column, each row indicates the number of BRD4 foci in individual nuclei
Exp1		Exp2		Exp3
mock	PIC	mock	PIC	mock	PIC
346	369	213	139	72	251
367	249	177	182	393	499
420	271	163	244	212	285
304	228	168	168	329	281
360	225	143	124	292	344
217	291	152	77	297	264
368	354	293	183	390	278
265	295	294	144	440	234
352		287	137	310	261
289		189	237	375	333
				411	376
				469	402
				276	300
				465
				274
				396
				350
				474
				497
